# Supplementary material for: Prefrontal cortex molecular clock modulates development of depression-like phenotype and rapid antidepressant response in mice
Source: Nat Commun. 2024 Aug 23;15:7257. doi: 10.1038/s41467-024-51716-9 (PMC11344080; doi:10.1038/s41467-024-51716-9)
Supplement: Supplementary file 3 — Supplementary Data 1 [file 41467_2024_51716_MOESM3_ESM.xlsx]

## Sheet: Suppl Table1
Supplementary Table 1. Reporting statistical results
Figure 1
Subject	Figure	Group		Mean	± SEM	n	Statistics	t or F value	P value	Multiple comparison	Replication/cohorts
Per1 mRNA expression	1b	control ZT02		1.28922	0.113033	5	Two-way ANOVA + Bonferroni Post Hoc test	Time: F (5, 48) = 19.20	P<0.0001	ZT02: P=0,0162	No (males)
		control ZT06		0.912723	0.0990866	5
		control ZT10		2.03743	0.217011	5				ZT06: P<0.0001
		control ZT14		1.7619	0.0370571	5
		control ZT18		1.82165	0.137161	5		CDM: F (1, 48) = 3.357	P=0,0731	ZT10: P>0.9999
		control ZT22		1.36367	0.202898	5
		CDM ZT02		0.751666	0.0598688	5				ZT14: P>0.9999
		CDM ZT06		1.78471	0.091975	5
		CDM ZT10		1.85729	0.0993063	5		Interaction: F (5, 48) = 7.709	P<0.0001	ZT18: P>0.9999
		CDM ZT14		1.96398	0.0736186	5
		CDM ZT18		1.98085	0.0662039	5				ZT22: P=0,9176
		CDM ZT22		1.61033	0.101669	5
Per2 mRNA expression	1b	control ZT02		1.69758	0.145108	5	Two-way ANOVA + Bonferroni Post Hoc test	Time: F (5, 48) = 47.49	P<0.0001	ZT02: P=0,1688	No (males)
		control ZT06		1	0.0579673	5
		control ZT10		3.02012	0.111129	5				ZT06: P=0,0062
		control ZT14		3.32513	0.226212	5
		control ZT18		3.69457	0.523856	5		CDM: F (1, 48) = 101.4	P<0.0001	ZT10: P=0,3186
		control ZT22		2.31321	0.0824202	5
		CDM ZT02		2.5142	0.160181	5				ZT14: P=0,0006
		CDM ZT06		2.26008	0.198618	5
		CDM ZT10		3.7354	0.208061	5		Interaction: F (5, 48) = 3.965	P=0.0043	ZT18: P<0.0001
		CDM ZT14		4.86362	0.292222	5
		CDM ZT18		6.30305	0.348781	5				ZT22: P<0.0001
		CDM ZT22		4.27213	0.309817	5
Cry1 mRNA expression	1b	control ZT02		1.38176	0.114597	5	Two-way ANOVA + Bonferroni Post Hoc test	Time: F (5, 48) = 50.40	P<0.0001	ZT02: P>0.9999	No (males)
		control ZT06		1	0.0620059	5
		control ZT10		2.2529	0.0760162	5				ZT06: P=0,1700
		control ZT14		2.8135	0.239847	5
		control ZT18		2.8563	0.230504	5		CDM: F (1, 48) = 1.599	P=0.2122	ZT10: P>0.9999
		control ZT22		2.07536	0.0402869	5
		CDM ZT02		1.60482	0.0576955	5				ZT14: P>0.9999
		CDM ZT06		1.41376	0.180854	5
		CDM ZT10		2.06669	0.0873553	5		Interaction: F (5, 48) = 2.082	P=0.0839	ZT18: P>0.9999
		CDM ZT14		2.73195	0.0846876	5
		CDM ZT18		2.70985	0.0516715	5				ZT22: P=0,3967
		CDM ZT22		2.41949	0.11127	5
Cry2 mRNA expression	1b	control ZT02		1.07154	0.0659099	5	Two-way ANOVA + Bonferroni Post Hoc test	Time: F (5, 48) = 27.57	P<0.0001	ZT02: P>0.9999	No (males)
		control ZT06		1	0.0532675	5
		control ZT10		1.43264	0.0365917	5				ZT06: P=0,3595
		control ZT14		1.55035	0.0288825	5
		control ZT18		1.58778	0.0541876	5		CDM: F (1, 48) = 59.31	P<0.0001	ZT10: P>0.9999
		control ZT22		0.953729	0.0295743	5
		CDM ZT02		1.22002	0.0722386	5				ZT14: P=0,0407
		CDM ZT06		1.2277	0.0942522	5
		CDM ZT10		1.58191	0.145024	5		Interaction: F (5, 48) = 4.781	P=0.0013	ZT18: P<0.0001
		CDM ZT14		1.8847	0.102431	5
		CDM ZT18		2.18164	0.0576997	5				ZT22: P<0.0001
		CDM ZT22		1.72912	0.147162	5
Bmal1 mRNA expression	1b	control ZT02		1.60181	0.124311	5	Two-way ANOVA + Bonferroni Post Hoc test	Time: F (5, 48) = 49.98	P<0.0001	ZT02: P=0,7358	No (males)
		control ZT06		1	0.155799	5
		control ZT10		0.733669	0.0979685	5				ZT06: P>0.9999
		control ZT14		0.505094	0.0612266	5
		control ZT18		0.905753	0.0765413	5		CDM: F (1, 48) = 15.17	P=0.0003	ZT10: P>0.9999
		control ZT22		2.00087	0.0764024	5
		CDM ZT02		1.37622	0.0819385	5				ZT14: P=0,0051
		CDM ZT06		0.93031	0.103	5
		CDM ZT10		0.690736	0.0709007	5		Interaction: F (5, 48) = 14.32	P<0.0001	ZT18: P<0.0001
		CDM ZT14		1.01577	0.117465	5
		CDM ZT18		2.11816	0.126116	5				ZT22: P>0.9999
		CDM ZT22		1.98565	0.0826007	5
Npas2 mRNA expression	1b	control ZT02		1.37056	0.0880161	5	Two-way ANOVA + Bonferroni Post Hoc test	Time: F (5, 48) = 11.94	P<0.0001	ZT02: P>0.9999	No (males)
		control ZT06		1	0.132238	5
		control ZT10		1.28591	0.153405	5				ZT06: P>0.9999
		control ZT14		1.0637	0.0975136	5
		control ZT18		1.73907	0.119886	5		CDM: F (1, 48) = 0.1606	P=0.6904	ZT10: P>0.9999
		control ZT22		1.94394	0.102079	5
		CDM ZT02		1.10826	0.131819	5				ZT14: P>0.9999
		CDM ZT06		1.25014	0.128963	5
		CDM ZT10		1.31067	0.20829	5		Interaction: F (5, 48) = 1.140	P=0.3522	ZT18: P>0.9999
		CDM ZT14		1.23384	0.129784	5
		CDM ZT18		1.91919	0.165754	5				ZT22: P>0.9999
		CDM ZT22		1.77244	0.152406	5
Rev-ERBα mRNA expression	1b	control ZT02		0.728591	0.0626834	5	Two-way ANOVA + Bonferroni Post Hoc test	Time: F (5, 48) = 41.47	P<0.0001	ZT02: P=0,1635	No (males)
		control ZT06		1	0.0340406	5
		control ZT10		1.6673	0.101025	5				ZT06: P<0.0001
		control ZT14		1.10912	0.0535237	5
		control ZT18		0.965074	0.0791961	5		CDM: F (1, 48) = 6.286	P=0.0156	ZT10: P=0,0007
		control ZT22		0.96588	0.0640022	5
		CDM ZT02		0.506326	0.0562228	5				ZT14: P=0,4376
		CDM ZT06		1.60801	0.100935	5
		CDM ZT10		1.25585	0.0711147	5		Interaction: F (5, 48) = 14.18	P<0.0001	ZT18: P>0.9999
		CDM ZT14		0.930175	0.0711327	5
		CDM ZT18		0.90379	0.0394539	5				ZT22: P=0,0078
		CDM ZT22		0.632453	0.0599966	5
RORα mRNA expression	1b	control ZT02		1.10806	0.0580315	5	Two-way ANOVA + Bonferroni Post Hoc test	Time: F (5, 48) = 11.17	P<0.0001	ZT02: P=0,0027	No (males)
		control ZT06		1	0.0905881	5
		control ZT10		1.46462	0.0905453	5				ZT06: P=0,1139
		control ZT14		1.87412	0.108855	5
		control ZT18		1.48922	0.0282609	5		CDM: F (1, 48) = 50.00	P<0.0001	ZT10: P=0,0221
		control ZT22		1.33391	0.0888285	5
		CDM ZT02		0.638074	0.0526566	5				ZT14: P<0.0001
		CDM ZT06		1.30264	0.143277	5
		CDM ZT10		1.08401	0.117085	5		Interaction: F (5, 48) = 8.094	P<0.0001	ZT18: P=0,0198
		CDM ZT14		1.10537	0.0890498	5
		CDM ZT18		1.10384	0.0663449	5				ZT22: P=0,0037
		CDM ZT22		0.87717	0.05963	5
RORβ mRNA expression	1b	control ZT02		0.89911	0.0512693	5	Two-way ANOVA + Bonferroni Post Hoc test	Time: F (5, 48) = 18.41	P<0.0001	ZT02: P<0.0001	No (males)
		control ZT06		1	0.0685604	5
		control ZT10		1.25259	0.0598262	5				ZT06: P<0.0001
		control ZT14		1.15481	0.0280468	5
		control ZT18		1.4027	0.0878693	5		CDM: F (1, 48) = 308.0	P<0.0001	ZT10: P<0.0001
		control ZT22		1.35758	0.039568	5
		CDM ZT02		0.53149	0.0279105	5				ZT14: P<0.0001
		CDM ZT06		0.529714	0.040879	5
		CDM ZT10		0.727718	0.0470124	5		Interaction: F (5, 48) = 2.762	P=0.0285	ZT18: P<0.0001
		CDM ZT14		0.758287	0.0353417	5
		CDM ZT18		0.792266	0.0467888	5				ZT22: P<0.0001
		CDM ZT22		0.693052	0.0285327	5
RORγ mRNA expression	1b	control ZT02		1.38271	0.0668275	5	Two-way ANOVA + Bonferroni Post Hoc test	Time: F (5, 48) = 20.70	P<0.0001	ZT02: P>0.9999	No (males)
		control ZT06		1	0.0518028	5
		control ZT10		1.85418	0.150407	5				ZT06: P>0.9999
		control ZT14		2.16468	0.0902471	5
		control ZT18		1.63304	0.0820238	5		CDM: F (1, 48) = 3.141	P=0.0827	ZT10: P=0,9583
		control ZT22		1.63426	0.054738	5
		CDM ZT02		1.54815	0.155858	5				ZT14: P>0.9999
		CDM ZT06		1.16712	0.157703	5
		CDM ZT10		1.60165	0.154781	5		Interaction: F (5, 48) = 4.459	P=0.0020	ZT18: P=0,0002
		CDM ZT14		2.21995	0.126499	5
		CDM ZT18		2.43569	0.118011	5				ZT22: P>0.9999
		CDM ZT22		1.46395	0.192125	5
Figure 2
Subject	Figure	Group		Mean	± SEM	n	Statistics	t or F value	P value	Multiple comparison	Replication/cohorts
Per1 mRNA expression (CDM vs Ket)	2b	CDM ZT06		1	0.0335479	5	Two-way ANOVA + Bonferroni Post Hoc test	Time: F (6, 56) = 25.44	P<0.0001	ZT06: P=0,0495	No (males)
		CDM ZT10		1.04067	0.0556429	5
		CDM ZT14		1	0.0660148	5				ZT10: P=0,0466
		CDM ZT18		1.1099	0.114329	5
		CDM ZT22		0.902296	0.128588	5		Treatment: F (1, 56) = 28.09	P<0.0001	ZT14: P=0,3297
		CDM ZT02		0.421171	0.0322651	5
		CDM ZT06		1	0.0750558	5				ZT18: P>0.9999
		KET ZT06		0.719161	0.0539147	5
		KET ZT10		0.757639	0.0562096	5				ZT22: P>0.9999
		KET ZT14		0.796117	0.0828253	5		Interaction: F (6, 56) = 6.067	P<0.0001
		KET ZT18		1.2549	0.0827007	5				ZT02: P>0.9999
		KET ZT22		0.886871	0.0727532	5
		KET ZT02		0.293123	0.0223595	5				ZT06: P<0.0001
		KET ZT06		0.357924	0.013439	5
Per2 mRNA expression (CDM vs Ket)	2b	CDM ZT06		1	0.0396937	5	Two-way ANOVA + Bonferroni Post Hoc test	Time: F (6, 56) = 23.48	P<0.0001	ZT06: P=0,1756	No (males)
		CDM ZT10		1.65278	0.0920592	5
		CDM ZT14		2.15197	0.273513	5				ZT10: P<0.0001
		CDM ZT18		2.73328	0.226136	5
		CDM ZT22		1.89026	0.073696	5		Treatment: F (1, 56) = 131.7	P<0.0001	ZT14: P<0.0001
		CDM ZT02		1.11244	0.058229	5
		CDM ZT06		1	0.0517495	5				ZT18: P<0.0001
		KET ZT06		0.744211	0.0510207	5
		KET ZT10		0.694771	0.0190159	5				ZT22: P<0.0001
		KET ZT14		0.645332	0.07527	5		Interaction: F (6, 56) = 7.054	P<0.0001
		KET ZT18		1.44009	0.207545	5				ZT02: P=0,1958
		KET ZT22		0.988603	0.20589	5
		KET ZT02		0.868311	0.02673	5				ZT06: P=0,0094
		KET ZT06		0.498308	0.0328469	5
Cry1 mRNA expression (CDM vs Ket)	2b	CDM ZT06		1	0.0729876	5	Two-way ANOVA + Bonferroni Post Hoc test	Time: F (6, 56) = 10.39	P<0.0001	ZT06: P>0.9999	No (males)
		CDM ZT10		1.46185	0.0617895	5
		CDM ZT14		1.9324	0.164806	5				ZT10: P<0.0001
		CDM ZT18		1.91677	0.215634	5
		CDM ZT22		1.71139	0.140168	5		Treatment: F (1, 56) = 77.78	P<0.0001	ZT14: P<0.0001
		CDM ZT02		1.13515	0.0290855	5
		CDM ZT06		1	0.075722	5				ZT18: P=0,0002
		KET ZT06		0.77809	0.03528	5
		KET ZT10		0.642531	0.041569	5				ZT22: P=0,0047
		KET ZT14		0.506971	0.0955551	5		Interaction: F (6, 56) = 11.62	P<0.0001
		KET ZT18		1.17648	0.156556	5				ZT02: P=0,4771
		KET ZT22		1.13388	0.174225	5
		KET ZT02		1.43313	0.0584818	5				ZT06: P=0,8509
		KET ZT06		0.748125	0.01616	5
Cry2 mRNA expression (CDM vs Ket)	2b	CDM ZT06		1	0.0290613	5	Two-way ANOVA + Bonferroni Post Hoc test	Time: F (6, 56) = 19.88	P<0.0001	ZT06: P=0,1318	No (males)
		CDM ZT10		1.28851	0.118126	5
		CDM ZT14		1.53514	0.104893	5				ZT10: P<0.0001
		CDM ZT18		1.77701	0.165577	5
		CDM ZT22		1.32195	0.0938129	5		Treatment: F (1, 56) = 55.69	P<0.0001	ZT14: P<0.0001
		CDM ZT02		0.993746	0.0582733	5
		CDM ZT06		1	0.0369419	5				ZT18: P=0,0924
		KET ZT06		0.674808	0.0520903	5
		KET ZT10		0.535919	0.0220301	5				ZT22: P>0.9999
		KET ZT14		0.397029	0.0266373	5		Interaction: F (6, 56) = 11.05	P<0.0001
		KET ZT18		1.43292	0.165188	5				ZT02: P>0.9999
		KET ZT22		1.4897	0.153668	5
		KET ZT02		1.03113	0.0661529	5				ZT06: P=0,2097
		KET ZT06		0.700568	0.0231281	5
Bmal1 mRNA expression (CDM vs Ket)	2b	CDM ZT06		1	0.0743836	5	Two-way ANOVA + Bonferroni Post Hoc test	Time: F (6, 56) = 27.02	P<0.0001	ZT06: P>0.9999	No (males)
		CDM ZT10		0.742479	0.0762119	5
		CDM ZT14		1.09186	0.152431	5				ZT10: P>0.9999
		CDM ZT18		2.27683	0.354235	5
		CDM ZT22		2.1344	0.211602	5		Treatment: F (1, 56) = 8.967	P=0.0041	ZT14: P=0,3090
		CDM ZT02		1.59129	0.13618	5
		CDM ZT06		1	0.0384235	5				ZT18: P<0.0001
		KET ZT06		0.885382	0.0721474	5
		KET ZT10		0.549078	0.0234697	5				ZT22: P=0,8022
		KET ZT14		0.631922	0.0395157	5		Interaction: F (6, 56) = 4.740	P=0.0006
		KET ZT18		1.08407	0.10869	5				ZT02: P>0.9999
		KET ZT22		2.49241	0.310498	5
		KET ZT02		1.36732	0.0874275	5				ZT06: P>0.9999
		KET ZT06		1.057	0.0346251	5
Rev-ERBα mRNA expression (CDM vs Ket)	2b	CDM ZT06		1	0.070704	5	Two-way ANOVA + Bonferroni Post Hoc test	Time: F (6, 56) = 17.70	P<0.0001	ZT06: P>0.9999	No (males)
		CDM ZT10		0.780995	0.0442253	5
		CDM ZT14		0.384406	0.114749	5				ZT10: P>0.9999
		CDM ZT18		0.631565	0.155693	5
		CDM ZT22		0.393314	0.17056	5		Treatment: F (1, 56) = 11.45	P=0.0013	ZT14: P>0.9999
		CDM ZT02		0.314877	0.00948335	5
		CDM ZT06		1	0.083002	5				ZT18: P=0,1089
		KET ZT06		0.95324	0.0302952	5
		KET ZT10		0.625411	0.0735501	5				ZT22: P>0.9999
		KET ZT14		0.297582	0.126107	5		Interaction: F (6, 56) = 1.066	P=0.3936
		KET ZT18		0.309295	0.0894525	5				ZT02: P>0.9999
		KET ZT22		0.350151	0.0478135	5
		KET ZT02		0.190893	0.00466042	5				ZT06: P=0,0347
		KET ZT06		0.622175	0.0616259	5
RORα mRNA expression (CDM vs Ket)	2b	CDM ZT06		1	0.182913	5	Two-way ANOVA + Bonferroni Post Hoc test	Time: F (6, 56) = 6.508	P<0.0001	ZT06: P>0.9999	No (males)
		CDM ZT10		0.832165	0.0898834	5
		CDM ZT14		0.84858	0.085453	5				ZT10: P=0,0396
		CDM ZT18		0.84742	0.14117	5
		CDM ZT22		0.67336	0.13759	5		Treatment: F (1, 56) = 45.75	P<0.0001	ZT14: P=0,0038
		CDM ZT02		0.489833	0.0469225	5
		CDM ZT06		1	0.159334	5				ZT18: P=0,0008
		KET ZT06		1.23761	0.125144	5
		KET ZT10		1.41333	0.0758268	5				ZT22: P=0,0007
		KET ZT14		1.58906	0.137044	5		Interaction: F (6, 56) = 2.512	P=0.0318
		KET ZT18		1.68316	0.217151	5				ZT02: P>0.9999
		KET ZT22		1.52244	0.270797	5
		KET ZT02		0.516026	0.0659573	5				ZT06: P=0,6588
		KET ZT06		1.34394	0.0722478	5
RORβ mRNA expression (CDM vs Ket)	2b	CDM ZT06		1	0.0771718	5	Two-way ANOVA + Bonferroni Post Hoc test	Time: F (6, 56) = 16.09	P<0.0001	ZT06: P>0.9999	No (males)
		CDM ZT10		1.37379	0.0887505	5
		CDM ZT14		1.60621	0.09505	5				ZT10: P>0.9999
		CDM ZT18		1.7009	0.116217	5
		CDM ZT22		1.30835	0.0538644	5		Treatment: F (1, 56) = 1.926	P=0.1707	ZT14: P>0.9999
		CDM ZT02		1.00335	0.0526898	5
		CDM ZT06		1.00168	0.0352255	5				ZT18: P>0.9999
		KET ZT06		1	0.135122	5
		KET ZT10		1.23493	0.0543551	5				ZT22: P>0.9999
		KET ZT14		1.69447	0.0913588	5		Interaction: F (6, 56) = 1.146	P=0.3483
		KET ZT18		1.8499	0.131308	5				ZT02: P=0,2022
		KET ZT22		1.25433	0.164615	5
		KET ZT02		1.32648	0.133541	5				ZT06: P>0.9999
		KET ZT06		1.16324	0.101363	5
Per1 mRNA expression (control vs Ket) - injected at ZT00	2c	ZT06	Control	1.00289	0.0255702	5	Two-way ANOVA + Bonferroni Post Hoc test	Time: F (2, 24) = 102.5 Treatment: F (1, 24) = 43.57 Interaction: F (2, 24) = 3.427	P<0.0001 P<0.0001 P=0.0491	control vs KET	No (males)
			KET	0.842357	0.0601957	5				P=0,1760
		ZT18	Control	1.82325	0.0304395	5				control vs KET
			KET	1.36342	0.0935478	5				P<0,0001
		ZT06	Control	1.00329	0.0684746	5				control vs KET
			KET	0.699184	0.0312002	5				P=0,0029
Per2 mRNA expression (control vs Ket) - injected at ZT00	2c	ZT06	Control	1.00497	0.0676486	5	Two-way ANOVA + Bonferroni Post Hoc test	Time: F (2, 24) = 69.42 Treatment: F (1, 24) = 31.54 Interaction: F (2, 24) = 15.55	P<0.0001 P<0.0001 P<0.0001	control vs KET
			KET	0.877504	0.159977	5				P>0.9999
		ZT18	Control	3.71874	0.254463	5				control vs KET
			KET	1.73077	0.301858	5				P<0,0001
		ZT06	Control	1.00608	0.0760166	5				control vs KET
			KET	0.630246	0.0706	5				P=0,4658
Cry1 mRNA expression (control vs Ket) - injected at ZT00	2c	ZT06	Control	1.00582	0.0780109	5	Two-way ANOVA + Bonferroni Post Hoc test	Time: F (2, 24) = 74.98 Treatment: F (1, 24) = 23.57 Interaction: F (2, 24) = 2.583	P<0.0001 P<0.0001 P=0.0964	control vs KET
			KET	0.632257	0.0781377	5				P=0,2673
		ZT18	Control	2.88027	0.249915	5				control vs KET
			KET	1.8989	0.23494	5				P=0,0003
		ZT06	Control	1.00729	0.0231296	5				control vs KET
			KET	0.589458	0.0544665	5				P=0,1772
Cry2 mRNA expression (control vs Ket) - injected at ZT00	2c	ZT06	Control	1.00277	0.0195488	5	Two-way ANOVA + Bonferroni Post Hoc test	Time: F (2, 24) = 30.36 Treatment: F (1, 24) = 33.58 Interaction: F (2, 24) = 6.668	P<0.0001 P<0.0001 P=0.0050	control vs KET
			KET	0.945679	0.095247	5				P>0.9999
		ZT18	Control	1.59203	0.0967711	5				control vs KET
			KET	1.06212	0.0673704	5				P<0,0001
		ZT06	Control	1.00351	0.030063	5				control vs KET
			KET	0.666392	0.0342047	5				P=0,0037
Rev-ERBα mRNA expression (control vs Ket) - injected at ZT00	2c	ZT06	Control	1.00594	0.0769757	5	Two-way ANOVA + Bonferroni Post Hoc test	Time: F (2, 24) = 0.7131 Treatment: F (1, 24) = 31.91 Interaction: F (2, 24) = 0.1940	P=0.5002 P<0.0001 P=0.8250	control vs KET
			KET	0.735142	0.0943918	5				P=0,0282
		ZT18	Control	0.969707	0.0573939	5				control vs KET
			KET	0.614423	0.0647664	5				P=0,0033
		ZT06	Control	1.00484	0.0416458	5				control vs KET
			KET	0.692468	0.0595037	5				P=0,0100
RORα mRNA expression (control vs Ket) - injected at ZT00	2c	ZT06	Control	1.0058	0.0635222	5	Two-way ANOVA + Bonferroni Post Hoc test	Time: F (2, 24) = 3.697 Treatment: F (1, 24) = 0.7401 Interaction: F (2, 24) = 8.332	P=0.0399 P=0.3982 P=0.0018	control vs KET
			KET	1.98255	0.281904	5				P=0,0037
		ZT18	Control	1.52079	0.273205	5				control vs KET
			KET	0.990067	0.217404	5				P=0,1744
		ZT06	Control	1.00608	0.0622203	5				control vs KET
			KET	0.957469	0.0642564	5				P>0.9999
Bmal1 mRNA expression (control vs Ket) - injected at ZT00	2c	ZT06	Control	1.0048	0.0694289	5	Two-way ANOVA + Bonferroni Post Hoc test	Time: F (2, 24) = 2.945 Treatment: F (1, 24) = 0.0007 Interaction: F (2, 24) = 0.2057	P=0.0718 P=0.9798 P=0.8155	control vs KET
			KET	1.02254	0.0557843	5				P>0.9999
		ZT18	Control	0.907621	0.0463219	5				control vs KET
			KET	0.863642	0.055478	5				P>0.9999
		ZT06	Control	1.0026	0.0366137	5				control vs KET
			KET	1.03272	0.0921085	5				P>0.9999
Figure 3
Subject	Figure	Group		Mean	± SEM	n	Statistics	t or F value	P value	Multiple comparison	Replication
BMAL1 mRNA expression in mPFC	3c	CaMK2α-GFP		1	0.05741	10	Two-tailed t-test	t=6.897	P<0,0001		Yes, two cohorts combined (10/10 males/females)
		CaMK2α-Cre		0.4782	0.04927	10
BMAL1 protein in mPFC	3e	ZT06	CaMK2α-GFP	1	0.1757	4	Two-tailed t-test	t=2.541	P=0,0440		No, males & females
			CaMK2α-Cre	0.3994	0.1581	4
		ZT18	CaMK2α-GFP	1	0.08392	3		t=5.223	P=0,0020
			CaMK2α-Cre	0.3816	0.07598	5
CDM paradigm immoblity time	3f	CaMK2α-GFP	Day1	220.35	10.4915	10	Repeated mesures ANOVA + Bonferroni Post Hoc test	Time: F (3.647, 64.92) = 26.03 AAV: F (1, 18) = 2.350 Interaction: F (5, 89) = 1.108	P<0,0001 P=0,0022 P=0,7775	vs Day1:	Yes, two cohorts combined (10/10 males/females)
			Day2	275.95	15.2345	10				P=0,0413
			Day3	290.3	12.9162	10				P=0,0037
			Day4	350.25	21.592	10				P=0,0012
			Day5	352.8	25.7777	10				P=0,0052
		CaMK2α-Cre	Day1	198.9	29.1568	10				vs Day1:
			Day2	236.55	32.7947	10				P=0,5121
			Day3	254.65	33.0926	10				P=0,0675
			Day4	299	21.6742	10				P=0,0053
			Day5	328.75	31.7391	10				P=0,0003
		CaMK2α-GFP	test phase	386.444	16.6897	9				GFPvsD1: P<0,0001 CREvsD1: P=0,0011 GFPvsCre: P=0,0148
		CaMK2α-Cre		299.39	17.97	10
TST immobility time	3g	CaMK2α-GFP	Baseline	119	16.0176	9	Repeated mesures ANOVA + Bonferroni Post Hoc test	Time: F (1, 17) = 5.268 AAV: F (1, 18) = 0.2152 Interaction: F (1, 17) = 2.226	P=0,0347 P=0,6483 P=0,154	baseline vs CDM:	Yes, two cohorts combined (10/10 males/females)
			test phase	170.65	14.5808	10				P=0,0345
		CaMK2α-Cre	Baseline	146.55	11.0606	10				baseline vs CDM:
			test phase	157.45	15.6666	10				P>0.9999
Sucrose preference	3h	CaMK2α-GFP	Baseline	88.826	1.45154	5	Repeated mesures ANOVA + Bonferroni Post Hoc test	Time: F (1, 8) = 67.88 AAV: F (1, 8) = 8.133 Interaction: F (1, 8) = 7.171	P<0,0001 P=0,0026 P=0,0965	vs CDM: P=0,0001	No, one cohort of 10 females
		CaMK2α-Cre		91.854	0.775555	5				vs CDM: P=0,0087
		CaMK2α-GFP	test phase	76.73	2.43437	5				GFPvsCRE:
		CaMK2α-Cre		85.692	1.63054	5				P=0,0033
Per2 mRNA expression	3i	CaMK2α-GFP	Control	1	0.0896939	4	Two-way ANOVA + Bonferroni Post Hoc test	Treatment: F (2, 22) = 54.13 AAV: F (1, 22) = 31.13 Interaction: F (2, 22) = 8.238	P<0.0001 P<0.0001 P=0.0021	vs CDM: P<0.0001	No (males and females)
			CDM	2.26008	0.1183	5				CDM vs KET: P=0,0040
			KET	1.76389	0.0541329	5
		CaMK2α-Cre	Control	0.581665	0.0142506	4				vs GFP: P=0,0444
			CDM	1.35395	0.113826	5				vs GFP: P<0.0001
			KET	1.66502	0.14222	5				vs GFP: P>0.9999
Rev-ERBα mRNA expression		CaMK2α-GFP	Control	1	0.0984382	4		Treatment: F (2, 22) = 7.102 AAV: F (1, 22) = 30.47 Interaction: F (2, 22) = 4.947	P=0.0042 P<0.0001 P=0.0168	vs CDM: P=0,0085
			CDM	1.48003	0.120325	5				CDM vs KET: P=0,0045
			KET	0.988523	0.0340735	5
		CaMK2α-Cre	Control	0.429566	0.102566	4				vs GFP: P=0,0049
			CDM	0.752498	0.123497	5				vs GFP: P=0,0001
			KET	0.872659	0.111749	5				vs GFP: P>0.9999
RORα mRNA expression		CaMK2α-GFP	Control	1	0.0699789	4		Treatment: F (2, 22) = 1.604 AAV: F (1, 22) = 57.33 Interaction: F (2, 22) = 1.076	P=0.2237 P<0.0001 P=0.3583	vs CDM: P>0.9999
			CDM	1.30264	0.124783	5				CDM vs KET: P>0.9999
			KET	1.37229	0.175404	5
		CaMK2α-Cre	Control	3.26321	0.547764	4				vs GFP: P=0,0008
			CDM	2.8758	0.232155	5				vs GFP: P=0,0080
			KET	3.87965	0.557483	5				vs GFP: P<0.0001
Homer1a mRNA expression		CaMK2α-GFP	Control	1	0.145091	4	Two-way ANOVA + Bonferroni Post Hoc test	Treatment: F (2, 22) = 5.882 AAV: F (1, 22) = 6.692 Interaction: F (2, 22) = 7.954	P=0.0090 P=0.0168 P=0.0025	vs CDM: P<0.0001
			CDM	0.4776	0.0360625	5				CDM vs KET: P=0,0122
			KET	0.767061	0.0451496	5
		CaMK2α-Cre	Control	0.899445	0.0256277	4				vs GFP: P>0.9999
			CDM	0.930939	0.074316	5				vs GFP: P=0,0003
			KET	0.859288	0.0561382	5				vs GFP: P>0.9999
TST test phase immobility time	3j	CaMK2α-GFP	saline	186.222	11.4252	9	Two-way ANOVA + Tukey Post Hoc test	Treatment: F (1, 34) = 3.429 AAV: F (1, 34) = 0.05365 Interaction: F (1, 34) = 5.193	P=0.0727 P=0.8182 P=0.0291	sal vs KET:	Yes, two cohorts combined (10/10 males/females)
			KET	128.167	12.137	9				P=0,0357
		CaMK2α-Cre	saline	158.44	16.6366	10				sal vs KET:
			KET	163.45	15.469	10				P=0,9895
FST test phase immobility time		CaMK2α-GFP	saline	372.8	20.2239	10	Two-way ANOVA + Tukey Post Hoc test	Treatmen: F (1, 36) = 4.660 AAV: F (1, 36) = 0.7697 Interaction: F (1, 36) = 2.960	P=0,0376 P=0,3861 P=0,0939	sal vs KET:	Yes, two cohorts combined (10/10 males/females)
			KET	278.95	29.1985	10				P=0,0446
		CaMK2α-Cre	saline	309.95	20.7307	10				sal vs KET:
			KET	299.35	25.4933	10				P=0,9895
Figure 4
Subject	Figure	Group		Mean	± SEM	n	Statistics	t or F value	P value	Multiple comparison	Replication
Per2 mRNA expression	4b	siCntr		1	0.0641	6	Two-tailed t-test	t=3,395	P=0,0060		No (males)
		siPer2		0.6324	0.08358	7
Per2 protein expression	4c	siCntr		1	0.1448	4	Two-tailed t-test	t=3,228	P=0,0180		No (males)
		siPer2		0.5159	0.03902	4
TST test phase immobility time	4d	siCntr		226.6	6.058	7	Two-tailed t-test	t=2,242	P=0,0431		No (males)
		siPer2		196.1	11.54	8
FST test phase immobility time	4e	siCntr		436	9.771	7	Two-tailed t-test	t=2.575	P=0,0231		No (males)
		siPer2		358	26.9	8
Homer1a mRNA expression	4f	siCntr		1	0.1013	6	Two-tailed t-test	t=2,361	P=0,0378		No (males)
		siPer2		1.608	0.2211	7
Figure 5
Subject	Figure	Group		Mean	± SEM	n	Statistics	t or F value	P value	Multiple comparison	Replication
CDM paradigm immobility time (SR10067)	5b	Vehicle	Day1	183.5	16.6408	10	Repeated measures ANOVA + Bonferroni Post Hoc test	Time: F (5, 108) = 66.75 Treatment: F (1, 108) = 44.87 Interaction: F (5, 108) = 1.985	P<0,0001 P<0,0001 P=0.0866	Veh vs SR10067: d1: P>0,9999 d2: P=0,0096 d3: P=0,0008 d4: P=0,0142 d5: P=0,0114	Yes, two cohorts (males/females 10/10) combined
			Day2	258.1	14.6579	10
			Day3	250.5	12.0603	10
			Day4	312.3	11.7531	10
			Day5	378	9.14695	10
		SR10067	Day1	182.5	19.5262	10
			Day2	323.1	17.9459	10
			Day3	330.2	19.3923	10
			Day4	374.8	3.415	10
			Day5	441.9	9.3422	10
		Vehicle	test phase	357.5	15.0689	10				Veh vs SR10067: P=0,0231
		SR10067		416.8	12.3943	10
TST test phase (SR10067)	5c	Vehicle		143.7	8.124	10	Two-tailed t-test	t=2,414	P=0,0267		Yes, two cohorts (males/females 10/10) combined
		SR10067		169.5	6.946	10
Sucrose preference (SR10067)	5d	Vehicle	Baseline	91.01	1.5007	10	Repeated measures ANOVA + Bonferroni Post Hoc test	Treatment: F (1, 18) = 7.874 Time: F (1, 18) = 143.9 Interaction: F (1, 18) = 9.976	P=0,0117 P<0.0001 P=0,0054	Veh vs SR10067:	Yes, two cohorts (females) combined
		SR10067		89.79	2.06513	10				Baseline: P>0.9999
		Vehicle	CDM	74.91	2.55127	10				Veh vs SR10067:
		SR10067		62.18	2.44358	10				CDM: P=0,0004
BMAL1 mRNA expression (SR10067)	5e	Vehicle		1	0.03691	5	Two-tailed t-test	t=2,775	P=0,0241		No (males)
		SR10067		0.6914	0.105	5
Homer1a mRNA expression (SR10067)		Vehicle		1	0.06867	5	Two-tailed t-test	t=4,735	P=0,0015
		SR10067		0.4346	0.09769	5
FST test phase immobility time (SR10067 + KET)	5g	Vehicle	saline	371.5	20.3335	6	Two-way ANOVA + Bonferroni Post Hoc test	SR: F (1, 20) = 7.125 KET: F (1, 20) = 23.74 Interaction: F (1, 20) = 5.533	P=0.0147 P<0,0001 P=0,0290	P<0,0001	No (males)
			KET	198.833	31.1089	6
		SR10067	saline	378.667	15.1518	6				P>0,9999
			KET	312.333	20.8017	6
TST test phase immobility time (SR10067 + KET)	5h	Vehicle	saline	207.667	11.6381	6	Two-way ANOVA + Bonferroni Post Hoc test	SR: F (1, 20) = 3.585 KET: F (1, 20) = 27.95 Interaction: F (1, 20) = 5.591	P=0,0729 P<0,0001 P=0,0283	P<0,0001	No (males)
			KET	136	12.2175	6
		SR10067	saline	203	5.48331	6				P=0,781
			KET	178.167	8.80309	6
CDM paradigm immobility time (Bmal1 KO)	5k	Vehicle	Day1	177.571	31.3542	7	Repeated measures ANOVA + Bonferroni Post Hoc test	Time: F (2.567, 30.80) = 27.82 Treatment: F (1, 12) = 0.01640 Interaction: F (5, 60) = 0.8807	P<0,0001 P=0.9002 P=0.4997	Veh vs SR10067: d1: P>0,9999 d2: P>0.9999 d3: P>0.9999 d4: P>0.9999 d5: P>0.9999	No (males)
			Day2	273.143	29.5914	7
			Day3	279.714	28.3962	7
			Day4	355	26.6065	7
			Day5	389	21.8986	7
		SR10067	Day1	168.5	20.0303	7
			Day2	323.571	30.4159	7
			Day3	282.357	20.6097	7
			Day4	331.643	26.528	7
			Day5	380.857	12.3016	7
		Vehicle	test phase	295.071	23.0531	7				Veh vs SR10067: P>0.9999
		SR10067		301.929	22.0015	7
TST test phase (Bmal1 KO)	5l	Vehicle		212.6	9.673	7	Two-tailed t-test	t=0,6168	P=0,5489		No (males)
		SR10067		221.3	10.3	7
Homer1a mRNA expression (Bmal1 KO)	5m	Vehicle		1	0.1264	4	Two-tailed t-test	t=0,1782	P=0,8644		No (males)
		SR10067		1.025	0.05961	4
CDM induction phase immobility time (Rev-ERBα KO)	5n	WT	Day1	315.188	17.0723	8	Repeated measures ANOVA + Bonferroni Post Hoc test	Time: F (4, 60) = 1.590 Genotype: F (1, 60) = 71.30 Interaction: F (4, 60) = 0.5133	P=0,1886 P<0,0001 P=0,7262	WT vs dnRevERBα: day1: P=0,0500 day2: P=0,0006 day3:P=0,0005 day4:P=0,0046 day5: P=0,0002	No (males and females)
			Day2	412.25	11.5635	8
			Day3	386.625	17.2004	8
			Day4	386.375	30.9631	8
			Day5	440.188	18.972	8
		Rev-ERBα KO	Day1	185.917	48.4148	6
			Day2	212	44.4786	6
			Day3	184.75	34.6	6
			Day4	216.917	50.9388	6
			Day5	223.667	65.3105	6
FST test phase immobility time (Rev-ERBα KO)	5o	Vehicle		243.4	17.78	8	Two-tailed t-test	t=4,716	P=0,0005		No (males and females)
		Rev-ERBα KO		76.17	33.67	6
TST test phase immobility time (Rev-ERBα KO)		Vehicle		235.8	10.55	8	Two-tailed t-test	t=2,961	P=0,0119		No (males and females)
		Rev-ERBα KO		151.5	30.04	6
BMAL1 mRNA expression (Rev-ERBα KO)	5p	Vehicle		1	0.08936	8	Two-tailed t-test	t=2,664	P=0,0206		No (males and females)
		Rev-ERBα KO		1.636	0.2514	6
Homer1a mRNA expression (Rev-ERBα KO)		Vehicle		1	0.1345	8	Two-tailed t-test	t=4,495	P=0,0007
		Rev-ERBα KO		2.659	0.3912	6
Figure 6
Subject	Figure	Group		Mean	± SEM	n	Statistics	t or F value	P value	Multiple comparison	Replication
Sucrose preference	6b	Vehicle	Baseline	90.9333	1.85884	9	Repeated measures ANOVA + Bonferroni Post Hoc test	Time: F (1, 16) = 332.4 Treatment: F (1, 16) = 3.566. Interaction: F (1, 16) = 20.38	P<0,0001 P=0.0772 P=0,0004	Control vs CDM:	Yes, two cohorts (females) combined
		SR1078		90.9889	1.31005	9				P<0,0001
		Vehicle	CDM	68.0333	2.1319	9				Veh vs SR1078:
		SR1078		77.1778	2.04381	9				P=0,0030
FST test phase immobility time	6c	Vehicle		409.4	6.464	14	Two-tailed t-test	t=5,302	P<0,0001		Yes, two cohorts (males/females 7/7) combined
		SR1078		327.2	14.1	14
TST test phase immobility time	6d	Vehicle		171.3	7.661	14	Two-tailed t-test	t=4,157	P=0,0003		Yes, two cohorts (males/females 7/7) combined
		SR1078		124.9	8.103	14
BMAL1 mRNA expression	6e	Vehicle		1	0.0627846	5	Two-tailed t-test	t=3,362	P=0,0010		No (males)
		SR1078		1.24	0.0339897	5
Homer1a mRNA expression		Vehicle		1	0.08968	5		t=3,826	P=0,0050
		SR1078		1.516	0.1009	5
FST test phase immobility time (Bmal1 KO)	6g	Vehicle		347.1	16.43	7	Two-tailed t-test	t=1,308	P=0,2154		No (males)
		SR1078		317.4	15.69	7
TST test phase immobility time (Bmal1 KO)		Vehicle		213.1	11.83	7	Two-tailed t-test	t=0,9057	P=0,3829
		SR1078		197.9	11.82	7
Homer1a mRNA expression (Bmal1 KO)	6h	Vehicle		1	0.1264	4	Two-tailed t-test	t=0,1522	P=0,8840		No (males)
		SR1078		0.9749	0.1062	4
Homer1a mRNA expression (Homer1a KD)	6j	siCntr		1	0.08178	6	Two-tailed t-test	t=6,162	P<0.0001		No (males)
		siHomer1a		0.4497	0.0444	7
FST test phase immobility time (Homer1a KD)	6k	siCntr	Vehicle	324	16.6204	7	Two-way ANOVA + Bonferroni Post Hoc test	siRNA: F (1, 24) = 7.304 Treatment: F (1, 24) = 3.285 Interaction: F (1, 24) = 4.271	P=0.0124 P=0.0825 P=0.0497	vs SR1078	No (males)
			SR1078	245.571	17.5137	7				P=0,0227
		siHomer1a	Vehicle	336.857	9.4041	7				vs SR1078
			SR1078	342	31.0437	7				P>0.9999
TST test phase immobility time (Homer1a KD)		siCntr	Vehicle	173.143	6.41586	7		siRNA: F (1, 24) = 10.87 Treatment: F (1, 24) = 5.366 Interaction: F (1, 24) = 2.200	P=0.0030 P=0.0294 P=0.1510	vs SR1078	No (males)
			SR1078	138.286	9.40925	7				P=0,0258
		siHomer1a	Vehicle	189.786	11.3284	7				vs SR1078
			SR1078	182.143	8.8652	7				P>0.9999
Figure 7
Subject	Figure	Group		Mean	± SEM	n	Statistics	t or F value	P value	Multiple comparison	Replication
AMPA receptors quantification after SR10067	7a	GluA1	Vehicle	1	0.0574	5	Two-tailed t-test	t=2,414	P=0,0422		No (males)
			SR10067	0.8472	0.0267	5
		GluA2	Vehicle	1	0.05961	5	Two-tailed t-test	t=3,608	P=0,0069
			SR10067	0.7764	0.01695	5
AMPA receptors quantification after SR1078	7b	GluA1	Vehicle	1	0.08308	10	One-way ANOVA + Bonferroni Post Hoc test	F (2, 15) = 35,29	P<0,0001	vs Veh:	No (males)
			6h SR1078	1.443	0.08446	5				P=0,0076
			24h SR1078	2.109	0.1069	5				P<0,0001
		GluA2	Vehicle	1	0.06398	10		F (2, 15) = 50,65	P<0,0001	vs Veh:
			SR10067	1.096	0.07745	5				P>0,9999
			24h SR1078	2.429	0.1976	5				P<0,0001
LFP PFC delta power	7d	Vehicle	ZT06	5.13579	0.127312	14	Mixed-effect analysis + Dunnett Post Hoc test	Time: F (3.803, 74.16) = 8.812 Treatment: F (2, 21) = 6.659 Interaction: F (24, 234) = 1.032	P<0,0001 P=0,0058 P=0,4257		Yes, two independent experiments combined (males)
			ZT08	4.90514	0.173568
			ZT10	4.67664	0.172166
			ZT12	4.54671	0.15419
			ZT14	4.68677	0.175843
			ZT16	4.813	0.171051
			ZT18	5.18085	0.192089
			ZT20	5.11564	0.186422
			ZT22	5.06186	0.200119
			ZT00	5.35023	0.205477
			ZT02	5.23438	0.203667
			ZT04	5.07269	0.200788
			ZT06	5.05508	0.192143					vs Veh:
		KET	ZT06	5.89725	0.152099	4				P=0,0099
			ZT08	6.0515	0.242016					P=0,0137
			ZT10	5.756	0.232094					P=0,0147
			ZT12	5.60867	0.429847					P=0,1931
			ZT14	5.7295	0.283456					P=0,0414
			ZT16	5.85067	0.328865					P=0,108
			ZT18	6.00033	0.187066					P=0,0338
			ZT20	5.94	0.284441					P=0,0947
			ZT22	5.96033	0.360891					P=0,1821
			ZT00	6.17133	0.190914					P=0,0378
			ZT02	6.1725	0.1605					P=0,0233
			ZT04	6.094	0.116					P=0,0032
			ZT06	5.9725	0.1825					P=0,0455
		SR1078	ZT06	5.69583	0.209507	6				P=0,0897
			ZT08	5.411	0.157459					P=0,088
			ZT10	5.2895	0.130708					P=0,0218
			ZT12	5.35283	0.166923					P=0,0067
			ZT14	5.45533	0.24035					P=0,0497
			ZT16	5.604	0.215447					P=0,028
			ZT18	5.61617	0.218618					P=0,2817
			ZT20	5.8705	0.102835					P=0,0046
			ZT22	5.62633	0.179954					P=0,0988
			ZT00	5.73867	0.155023					P=0,268
			ZT02	5.973	0.0671416					P=0,0075
			ZT04	5.85183	0.0757058					P=0,0049
			ZT06	5.822	0.0934127					P=0,0048
		Pre Vehicle	ZT00	5.27425	0.143201	8
			ZT02	5.254	0.119745
			ZT04	5.10525	0.1216
		Pre Ket	ZT00	5.46225	0.181137	4
			ZT02	5.59967	0.255295
			ZT04	5.243	0.393245
		Pre SR1078	ZT00	5.37571	0.189225	7
			ZT02	5.64886	0.187139
			ZT04	5.31443	0.266656
EcoG delta power	7e	Vehicle	ZT06	5.31734	0.090175	14	Mixed-effect analysis + Dunnett Post Hoc test	Time: F (4.276, 103.7) = 6.744 Treatment: F (2, 26) = 3.586 Interaction: F (24, 291) = 1.112	P<0.0001 P=0,0421 P=0,3294		Yes, two independent experiments combined (males)
			ZT08	5.13144	0.0934839
			ZT10	5.06961	0.072587
			ZT12	5.07196	0.0731945
			ZT14	5.27882	0.105854
			ZT16	5.2494	0.136822
			ZT18	5.43611	0.085874
			ZT20	5.45637	0.0741157
			ZT22	5.42629	0.0728343
			ZT00	5.56866	0.0778079
			ZT02	5.55558	0.0780028
			ZT04	5.46984	0.064309
			ZT06	5.36541	0.0746931					vs Veh:
		KET	ZT06	5.9483	0.144108	7				P=0,0067
			ZT08	5.58398	0.15821					P=0,0607
			ZT10	5.44223	0.202313					P=0,2145
			ZT12	5.38212	0.175582					P=0,2439
			ZT14	5.58261	0.149784					P=0,2173
			ZT16	5.69483	0.165426					P=0,1103
			ZT18	5.75759	0.203713					P=0,3199
			ZT20	5.66421	0.178577					P=0,4996
			ZT22	5.52777	0.246711					P=0,9032
			ZT00	5.73802	0.136947					P=0,4988
			ZT02	5.74914	0.228593					P=0,6704
			ZT04	5.36316	0.3348					P=0,9363
			ZT06	5.35037	0.22124					P=0,9972
		SR1078	ZT06	5.62036	0.124592	8				P=0,1253
			ZT08	5.30543	0.109601					P=0,4094
			ZT10	5.07476	0.133105					P=0,9992
			ZT12	5.16047	0.16854					P=0,8577
			ZT14	5.27385	0.190837					P=0,9996
			ZT16	5.3561	0.162326					P=0,8455
			ZT18	5.65826	0.095021					P=0,1822
			ZT20	5.61995	0.154081					P=0,5652
			ZT22	5.55669	0.175099					P=0,7390
			ZT00	5.84197	0.104814					P=0,1005
			ZT02	5.7935	0.0677303					P=0,0626
			ZT04	5.59631	0.122426					P=0,5906
			ZT06	5.55273	0.10281					P=0,2818
		Pre Vehicle	ZT00	5.6195	0.091618	14
			ZT02	5.5052	0.089648
			ZT04	5.39113	0.0850835
		Pre Ket	ZT00	5.43165	0.291884	7
			ZT02	5.40504	0.362248
			ZT04	5.18245	0.350879
		Pre SR1078	ZT00	5.65046	0.105626	8
			ZT02	5.40315	0.0912341
			ZT04	5.43834	0.0887762
Supplementary Figure 1
Subject	Figure	Group		Mean	± SEM	n	Statistics	t or F value	P value	Multiple comparison	Replication
Sucrose preference	S1a	Control		90.93	1.663	10	Two-tailed t-test	t=9.039	P<0,0001		Yes, representative data of one cohort
		CDM		68.06	1.907	10
Body weight CDM mice	S1b	CDM induction	Day 1	21.63	0.2422	10	One-way repeated measures ANOVA + Bonferroni Post Hoc test	F (3,996, 35,96) = 3,020	P=0,0303	vs Day 1	Yes, representative data of one cochort (males and females)
			Day 2	21.94	0.205	10				P=0,3221
			Day 3	21.8	0.1955	10				P>0,9999
			Day 4	21.77	0.253	10				P>0,9999
			Day 5	21.44	0.2414	10				P=0,8293
			1 week CDM	21.3	0.1938	10				p=0,7371
Body weigh CDM vs control		Control	Day 1 pre-CDM	21.51	0.2681	10	Two-way ANOVA + Bonferroni Post Hoc test	Time: F (1, 36) = 2.109 CDM: F (1, 36) = 4.948 Interaction: F (1, 36) = 7.105	P=0.1551 P=0.0325 P=0.0114	vs CDM	Yes, representative data of one cochort (males and females)
		CDM		21.63	0.242235	10				P>0.9999
		Control	1 week post-CDM	22.63	0.357476	10				vs CDM
		CDM		21.3	0.193793	10				P=0,0085
Period lenght	S1d	LD	Cntr	23.99	0.0221108	10	Two-way ANOVA + Bonferroni Post Hoc test	Condition: F (1, 36) = 49.40 CDM: F (1, 36) = 0.8036 Interaction: F (1, 36) = 0.2893	P<0.0001 P=0.3760 P=0.5940	Cntr LD vs Cntr DD	No (females)
			CDM	23.98	0.0213437	10				P=0,0003
		DD	Cntr	23.809	0.0228741	10				CDM LD vs CDM DD
			CDM	23.769	0.0405367	10				P<0.0001
Per1 mRNA expression (SCN)	S1f	control ZT02		1.22525	0.0810764	5	Two-way ANOVA + Bonferroni Post Hoc test	Time: F (5, 48) = 16.06 CDM: F (1, 48) = 0.05476 Interaction: F (5, 48) = 1.060	P<0,0001 P=0.8160 P=0.3943		No (males)
		control ZT06		1	0.0989611	5
		control ZT10		1.95754	0.185241	5
		control ZT14		1.9819	0.0801732	5
		control ZT18		1.67799	0.180847	5
		control ZT22		1.51814	0.0847633	5
		CDM ZT02		1.30308	0.0772727	5
		CDM ZT06		1.32377	0.0682311	5
		CDM ZT10		1.94687	0.139987	5
		CDM ZT14		1.98482	0.0819976	5
		CDM ZT18		1.49577	0.10427	5
		CDM ZT22		1.40469	0.176697	5
Per2 mRNA expression (SCN)	S1f	control ZT02		1.52364	0.056035	5	Two-way ANOVA + Bonferroni Post Hoc test	Time: F (5, 48) = 30.75 CDM: F (1, 48) = 0.1659 Interaction: F (5, 48) = 1.084	P<0,0001 P=0.6856 P=0.3815		No (males)
		control ZT06		0.9998	0.0501153	5
		control ZT10		2.24939	0.15979	5
		control ZT14		2.64068	0.205295	5
		control ZT18		2.42236	0.151459	5
		control ZT22		1.90355	0.148339	5
		CDM ZT02		1.5502	0.0625203	5
		CDM ZT06		1.01019	0.102378	5
		CDM ZT10		2.6989	0.248459	5
		CDM ZT14		2.464	0.134036	5
		CDM ZT18		2.25383	0.251477	5
		CDM ZT22		1.98107	0.113674	5
Cry1 mRNA expression (SCN)	S1f	control ZT02		0.991473	0.0577585	5	Two-way ANOVA + Bonferroni Post Hoc test	Time: F (5, 48) = 5.451 CDM: F (1, 48) = 0.1380 Interaction: F (5, 48) = 0.7155	P=0.0005 P=0.7119 P=0.6149		No (males)
		control ZT06		1	0.0183276	5
		control ZT10		1.23302	0.0282007	5
		control ZT14		1.29944	0.108378	5
		control ZT18		1.22319	0.0867305	5
		control ZT22		1.08783	0.0738685	5
		CDM ZT02		0.970239	0.0431984	5
		CDM ZT06		1.12642	0.0532205	5
		CDM ZT10		1.31646	0.075095	5
		CDM ZT14		1.24246	0.0995647	5
		CDM ZT18		1.13277	0.0896358	5
		CDM ZT22		1.1378	0.0527788	5
BMAL1 mRNA expression (SCN)	S1f	control ZT02		1.06964	0.066877	5	Two-way ANOVA + Bonferroni Post Hoc test	Time: F (5, 48) = 32.22 CDM: F (1, 48) = 0.09974 Interaction: F (5, 48) = 2.489	P<0.0001 P=0.7535 P=0.0440		No (males)
		control ZT06		1	0.0945056	5
		control ZT10		0.83001	0.0404842	5
		control ZT14		0.848137	0.0366101	5
		control ZT18		1.00145	0.0534745	5
		control ZT22		1.46488	0.0160629	5
		CDM ZT02		1.17312	0.0304394	5
		CDM ZT06		0.856734	0.0617388	5
		CDM ZT10		0.808068	0.0478934	5
		CDM ZT14		0.834652	0.0281551	5
		CDM ZT18		1.15329	0.0737141	5
		CDM ZT22		1.32908	0.0484323	5
Rev-ERBα mRNA expression (SCN)	S1f	control ZT02		0.95489	0.0694774	5	Two-way ANOVA + Bonferroni Post Hoc test	Time: F (5, 48) = 14.28 CDM: F (1, 48) = 2.290 Interaction: F (5, 48) = 1.320	P<0,0001 P=0.1367 P=0.2717		No (males)
		control ZT06		1	0.0615985	5
		control ZT10		1.55256	0.194304	5
		control ZT14		1.3973	0.189154	5
		control ZT18		0.861308	0.0506461	5
		control ZT22		0.783266	0.106577	5
		CDM ZT02		1.02284	0.1338	5
		CDM ZT06		0.935034	0.0755143	5
		CDM ZT10		1.93532	0.196563	5
		CDM ZT14		1.24523	0.052083	5
		CDM ZT18		1.01047	0.0873466	5
		CDM ZT22		1.04655	0.11665	5
RORα mRNA expression (SCN)	S1f	control ZT02		1.3245	0.104585	5	Two-way ANOVA + Bonferroni Post Hoc test	Time: F (5, 48) = 6.330 CDM: F (1, 48) = 2.492 Interaction: F (5, 48) = 1.513	P=0.0001 P=0.1210 P=0.2036		No (males)
		control ZT06		1	0.0613213	5
		control ZT10		1.08865	0.0653578	5
		control ZT14		1.09438	0.106984	5
		control ZT18		0.869839	0.0527009	5
		control ZT22		1.29985	0.101499	5
		CDM ZT02		1.3008	0.151785	5
		CDM ZT06		1.13671	0.0693319	5
		CDM ZT10		0.919975	0.0672694	5
		CDM ZT14		0.963241	0.0677999	5
		CDM ZT18		0.874831	0.0422452	5
		CDM ZT22		1.02149	0.0522883	5
LH escape latency	S1g	Control		2.78	0.3709	5	Two-tailed t-test	t=10,56	p<0.0001		No (males and females)
		LH		15.79	0.9943	7
Per1 mRNA expression		Control		1	0.0802735	9	Two-tailed t-test	t=3,89	P=0,0016
		LH		1.65716	0.162532	7
Per2 mRNA expression		Control		1	0.0534172	9		t=0,905	P=0,3808
		LH		1.11327	0.125168	7
Cry1 mRNA expression		Control		1	0.0333056	9		t=1,145	P=0,2716
		LH		0.937753	0.0445049	7
Cry2 mRNA expression		Control		1	0.0787896	9		t=0,9048	P=0,3809
		LH		1.11712	0.106541	7
Rev-ERBα mRNA expression		Control		1	0.067288	9		t=3,89	P=0,0016
		LH		1.63732	0.165728	7
RORα mRNA expression		Control		1	0.0993738	9		t=3,886	P=0,0019
		LH		0.497262	0.0490683	6
Bmal1 mRNA expression		Control		1	0.0383041	8		t=4,294	P=0,0009
		LH		0.748617	0.0447762	7
Homer1a mRNA expression		Control		1	0.0543172	8		t=3,366	P=0,0051
		LH		0.683778	0.0791551	7
Sucrose preference	S1h	Control		61.53	11.49	12	Two-tailed t-test	t=0,5356	P=0,5976
		CORT		53.32	10.14	12
Per1 mRNA expression		ZT06	Control	1	0.0753044	4	Two-way ANOVA + Tukey's Post Hoc test	Time: F (1, 15) = 26.24 Treatment: F (1, 15) = 2.427 Interaction: F (1, 15) = 3.802	P=0.0001 P=0.1401 P=0.0701	Control vs CORT	No (males and females)
			CORT	0.902231	0.0573179	4				P=0,9937
		ZT16	Control	1.79177	0.143105	5				Control vs CORT
			CORT	2.66705	0.3556	6				P=0,0706
Per2 mRNA expression		ZT06	Control	1	0.167807	4		Time: F (1, 15) = 173.6 Treatment: F (1, 15) = 3.985 Interaction: F (1, 15) = 0.9970	P<0.0001 P=0.0644 P=0.3339	Control vs CORT
			CORT	1.20564	0.0822398	4				P=0,9115
		ZT16	Control	3.50985	0.208302	5				Control vs CORT
			CORT	4.12714	0.234857	6				P=0,1417
Cry1 mRNA expression		ZT06	Control	1	0.0774582	4		Time: F (1, 15) = 94.47 Treatment: F (1, 15) = 2.009 Interaction: F (1, 15) = 1.735	P<0.0001 P=0.1768 P=0.2075	Control vs CORT
			CORT	1.02184	0.028881	4				P=0,9999
		ZT16	Control	2.8349	0.240895	5				Control vs CORT
			CORT	3.43211	0.261984	6				P=0,1970
Cry2 mRNA expression		ZT06	Control	1	0.0843504	4		Time: F (1, 15) = 26.81 Treatment: F (1, 15) = 1.348 Interaction: F (1, 15) = 1.778	P=0.0001 P=0.2637 P=0.2023	Control vs CORT
			CORT	0.974523	0.0214165	4				P=0,9995
		ZT16	Control	1.56907	0.173363	5				Control vs CORT
			CORT	1.93832	0.165846	6				P=0,2623
Rev-ERBα mRNA expression		ZT06	Control	1	0.0940899	4		Time: F (1, 15) = 2.119 Treatment: F (1, 15) = 1.742 Interaction: F (1, 15) = 1.042	P=0.1661 P=0.2067 P=0.3235	Control vs CORT
			CORT	1.0255	0.0163888	4				P=0,9972
		ZT16	Control	1.0371	0.0857397	5				Control vs CORT
			CORT	1.23681	0.0908305	6				P=0,3116
RORα mRNA expression		ZT06	Control	1	0.132726	4		Time: F (1, 15) = 45.18. Treatment: F (1, 15) = 0.3583 Interaction: F (1, 15) = 0.08881	P=0.7698 P<0.0001 P=0.5584	Control vs CORT
			CORT	0.904853	0.0679578	4				P=0,9335
		ZT16	Control	1.68167	0.0789825	5				Control vs CORT
			CORT	1.64977	0.11374	6				P=0,9955
Bmal1 mRNA expression		ZT06	Control	1	0.121487	4		Time: F (1, 15) = 8.234 Treatment: F (1, 15) = 0.005343 Interaction: F (1, 15) = 1.327	P=0.0117 P=0.9427 P=0.2673	Control vs CORT
			CORT	0.91026	0.0440704	4				P=0,8504
		ZT16	Control	0.705424	0.0215741	5				Control vs CORT
			CORT	0.784456	0.0734198	6				P=0,8397
Supplementary Figure 2
Subject	Figure	Group		Mean	± SEM	n	Statistics	t or F value	P value	Multiple comparison	Replication
Per1 mRNA expression (SCN) at ZT06	S2b	Control		1	0.09896	5	One-way ANOVA + Bonferroni Post Hoc test	F (3, 21) = 7.663	P=0.0012	P=0,0089	No (males)
		CDM		1.421	0.0384	10				vs CDM
		6h KET		1.554	0.1526	5				P=0,0026
		24h KET		1.54	0.08217	5				P=0,0034
Per2 mRNA expression (SCN) at ZT06		Control		0.9998	0.05012	5		F (3, 21) = 3.149	P=0.0465	P>0,9999
		CDM		1.053	0.04513	10				vs CDM
		6h KET		0.9812	0.05737	5				P>0,9999
		24h KET		1.223	0.07262	5				P=0,1144
Cry1 mRNA expression (SCN) at ZT06		Control		1	0.01833	5		F (3, 21) = 6.384	P=0.0030	P=0,123
		CDM		1.19	0.03228	10				vs CDM
		6h KET		1.253	0.09387	5				P>0,9999
		24h KET		1.436	0.1137	5				P=0,0317
Cry2 mRNA expression (SCN) at ZT06		Control		1	0.03825	5		F (3, 21) = 4.841	P=0.0103	P=0,0882
		CDM		1.194	0.05243	10				vs CDM
		6h KET		1.317	0.07747	5				P=0,4574
		24h KET		1.314	0.06562	5				P=0,4907
BMAL1 mRNA expression (SCN) at ZT06		Control		0.9998	0.07444	5		F (3, 21) = 0.7025	P=0.5611	P>0,9999
		CDM		1.068	0.03999	10				vs CDM
		6h KET		1.081	0.04031	5				P>0,9999
		24h KET		1.115	0.05562	5				P>0,9999
Rev-ERBα mRNA expression (SCN) at ZT06		Control		1	0.06132	5		F (3, 21) = 2.868	P=0.0609	P>0,9999
		CDM		1.072	0.05007	10				vs CDM
		6h KET		0.925	0.03131	5				P=0,2403
		24h KET		1.182	0.07926	5				P=0,5436
RORα mRNA expression (SCN) at ZT06		Control		1	0.04359	5		F (3, 21) = 1.649	P=0.2085	P=0,8171
		CDM		1.084	0.02651	10				vs CDM
		6h KET		1.053	0.0925	5				P>0,9999
		24h KET		0.9244	0.07748	5				P=0,1336
Phase shift DD	S2c	CDM	Saline	-0.2333	0.2694	9	Two-tailed t-test	t=0,4941	P=0.6279		No (females)
			Ketamine	0.05111	0.5087	9
Per1 mRNA expression (mice injected at ZT12)	S2d	Control	ZT18	1.82165	0.096704	5	Two-way ANOVA + Bonferroni Post Hoc test	Time: F (1, 16) = 167.8 Treatment: F (1, 16) = 0.4825 Interaction: F (1, 16) = 8.047	P<0.0001 P=0.4973 P=0.0119	Control vs KET	No (males)
		KET		2.10822	0.108451	5				P=0,0471
		Control	ZT06	1.0006	0.0184855	5				Control vs KET
		KET		0.826761	0.0699018	5				P=0,2764
Per2 mRNA expression (mice injected at ZT12)		Control	ZT18	3.69457	0.272065	5	Two-way ANOVA + Bonferroni Post Hoc test	Time: F (1, 16) = 85.62 Treatment: F (1, 16) = 0.1101 Interaction: F (1, 16) = 0.02246	P<0.0001 P=0.7444 P=0.8827	Control vs KET
		KET		3.55661	0.490628	5				P>0.9999
		Control	ZT06	1.001	0.10293	5				Control vs KET
		KET		0.948903	0.0537923	5				P>0.9999
Cry1 mRNA expression (mice injected at ZT12)		Control	ZT18	2.8563	0.241058	5	Two-way ANOVA + Bonferroni Post Hoc test	Time: F (1, 16) = 132.5 Treatment: F (1, 16) = 15.68 Interaction: F (1, 16) = 4.651	P<0.0001 P=0.0011 P=0.0466	Control vs KET
		KET		2.02575	0.08704	5				P=0,0010
		Control	ZT06	1.0004	0.0351203	5				Control vs KET
		KET		0.75551	0.0826609	5				P=0,4408
Cry2 mRNA expression (mice injected at ZT12)		Control	ZT18	1.58778	0.0416525	5	Two-way ANOVA + Bonferroni Post Hoc test	Time: F (1, 16) = 72.39 Treatment: F (1, 16) = 14.44 Interaction: F (1, 16) = 2.156	P<0.0001 P=0.0016 P=0.1614	Control vs KET
		KET		1.27774	0.0846507	5				P=0,0037
		Control	ZT06	1.0006	0.0403399	5				Control vs KET
		KET		0.863386	0.0576965	5				P=0,2375
Bmal1 mRNA expression (mice injected at ZT12)		Control	ZT18	0.905753	0.0716579	5	Two-way ANOVA + Bonferroni Post Hoc test	Time: F (1, 16) = 4.264 Treatment: F (1, 16) = 0.4184 Interaction: F (1, 16) = 0.1851	P=0.0555 P=0.5269 P=0.6728	Control vs KET
		KET		0.918507	0.0461603	5				P>0.9999
		Control	ZT06	1.002	0.0385003	5				Control vs KET
		KET		1.06542	0.0715427	5				P=0,9147
RORα mRNA expression (mice injected at ZT12)		Control	ZT18	1.48922	0.101681	5	Two-way ANOVA + Bonferroni Post Hoc test	Time: F (1, 16) = 37.18 Treatment: F (1, 16) = 3.783 Interaction: F (1, 16) = 10.17	P<0.0001 P=0.0696 P=0.0057	Control vs KET
		KET		2.35098	0.295763	5				P>0.9999
		Control	ZT06	1.001	0.110437	5				Control vs KET
		KET		0.792172	0.0517863	5				P=0,9147
Rev-ERBα mRNA expression (mice injected at ZT12)		Control	ZT18	0.965074	0.0443117	5	Two-way ANOVA + Bonferroni Post Hoc test	Time: F (1, 16) = 3.679 Treatment: F (1, 16) = 0.4562 Interaction: F (1, 16) = 6.594	P=0.0731 P=0.5091 P=0.0206	Control vs KET
		KET		1.14339	0.0583093	5				P=0,0714
		Control	ZT06	1.0008	0.0647313	5				Control vs KET
		KET		0.89675	0.0503702	5				P=0,3991
Supplementary Figure 3
Subject	Figure	Group		Mean	± SEM	n	Statistics	t or F value	P value	Multiple comparison	Replication
BMAL1/GFP colocalization	S3b	CaMK2α-GFP		23.43	6.334	5	Two-tailed t-test	t=3,486	P=0,0083		No (males)
		CaMK2α-Cre		1.247	0.6198	5
Open Field Test (total distance)	S3c	CaMK2α-GFP		37.58	2.492	10	Two-tailed t-test	t=1.956	P=0,0671		Yes, two cohorts combined (10/10 males/females)
		CaMK2α-Cre		44.96	2.856	9
Open Field Test (time in the center)		CaMK2α-GFP		20.53	1.951	10	Two-tailed t-test	t=0,6140	P=0,5474
		CaMK2α-Cre		18.94	1.677	9
IntelliCage activity corner visits	S3d	CaMK2α-GFP	Baseline	149.6	11.2009	5	Repeated measures ANOVA + Bonferroni Post Hoc test	CDM: F (1, 16) = 2.831 AAV: F (1, 16) = 6.039 Interaction: F (1, 16) = 0.1244	P=0,1119 P=0,0258 P=0,7289	GFP vs Cre	No, one cohort of 10 females
		CaMK2α-Cre		186	21.0404	5				P=0,4668
		CaMK2α-GFP	test phase (CDM)	114.4	15.3023	5				GFP vs Cre
		CaMK2α-Cre		163	19.852	5				P=0,2335
Per1 mRNA expression	S3e	CaMK2α-GFP	Control	1	0.145091	4	Two-way ANOVA + Bonferroni Post Hoc test	Treatment: F (1, 22) = 18.86 AAV: F (2, 22) = 8.478 Interaction: F (2, 22) = 5.229	P=0.0003 P=0.0019 P=0.0139	vs CDM: P=0,0001	No (males and females)
			CDM	0.4776	0.0360625	5				CDM vs KET: P=0,0028
			KET	0.767061	0.0451496	5
		CaMK2α-Cre	Control	0.899445	0.0256277	4				vs GFP: P>0.9999
			CDM	0.930939	0.074316	5				vs GFP: P<0.0001
			KET	0.859288	0.0561382	5				vs GFP: P=0,1661
Homer1a oscillation in mPFC (control mice)	S3f	ZT02		2.736	0.2478	5	One-way ANOVA + Bonferroni Post Hoc test	F (5, 24) = 22.59	P<0,0001	P=0,0016	No (males)
		ZT06		1	0.07288	5				vs ZT06
		ZT10		1.525	0.1189	5				P>0.9999
		ZT14		1.455	0.1019	5				P>0.9999
		ZT18		4.383	0.5073	5				P<0.0001
		ZT22		3.834	0.4066	5				P<0.0001
Homer1a mRNA expression	S3g	Control	saline	1.04244	0.0819063	4	Two-way ANOVA + Bonferroni Post Hoc test	CDM: F (1, 12) = 23.28 Treatment: F (1, 12) = 64.94 Interaction: F (1, 12) = 0.1638	P=0.0004 P<0.0001 P=0.6928	vs control	No (males)
			KET	1.87375	0.0983526	4				P=0,0004
		CDM	saline	0.60825	0.0660875	4				vs control
			KET	1.36006	0.133584	4				P=0,0009
Supplementary Figure 4
Subject	Figure	Group		Mean	± SEM	n	Statistics	t or F value	P value	Multiple comparison	Replication
Open Field Test: total distance	S4b	siCntr		32.14	3.34	7	Two-tailed t-test	t=1,652	P=0,1224		No (males)
		siPer2		40.12	3.438	8
Open Field Test: time in the center		siCntr		16.11	3.494	7	Two-tailed t-test	t=0.1565	P=0,8780		No (males)
		siPer2		15.53	1.64	8
BMAL1 mRNA expression	S4c	siCntr		1	0.0441851	6	Two-tailed t-test	t=0,1841	P=0,8572		No (males)
		siPer2		0.978172	0.102441	7
Per1 mRNA expression		siCntr		1.0034	0.0747645	6		t=1,104	P=0,5005
		siPer2		0.86693	0.0945676	7
Rev-ERBα mRNA expression		siCntr		1	0.0891867	6		t=4,124	P=0,0051
		siPer2		0.567031	0.0603742	7
Supplementary Figure 5
Subject	Figure	Group		Mean	± SEM	n	Statistics	t or F value	P value	Multiple comparison	Replication
Intellicage activty LD corner visists	S5b	Baseline	Vehicle	241.34	13.6983	10	Repeated measures ANOVA + Bonferroni Post Hoc test	Time: F (2.221, 39.98) = 21.36 Treatment: F (1, 18) = 2.294 Interaction: F (3, 54) = 2.825	P<0,0001 P=0,1472 P=0,0472	Veh vs SR10067:	Yes, two cohorts combined (females)
			SR10067	235.04	13.7	10				P>0,9999
		24h post	Vehicle	185.2	9.19396	10				Veh vs SR10067:
			SR10067	124.2	10.0684	10				P=0,0012
		48h post	Vehicle	207.7	13.0963	10				Veh vs SR10067:
			SR10067	198.6	20.8141	10				P>0,9999
		72h post	Vehicle	222.5	17.0856	10				Veh vs SR10067:
			SR10067	195.2	19.6626	10				P>0,9999
Phase shift DD	S5c	CDM	Vehicle	0.05	0.1669	10	Two-tailed t-test	t=2,931	P=0.0089		Yes, two cohorts combined (females)
			SR10067	0.943	0.2549	10
Sucrose preference LD/DD	S5d	Baseline	Vehicle LD	92.9667	1.17229	15	Repeated measures ANOVA + Tukey Post Hoc test	Time: F (3, 128) = 14.21 Treatment: F (3, 46) = 20.21 Interaction: F (9, 128) = 2.659	P<0,0001 P<0,0001 P=0,0074	vs Vehicle LD	Yes, two cohorts combined (females)
			SR10067 LD	94	1.28726	15				P>0,9999
			Vehicle DD	73.2	4.26007	10				P<0,0001
			SR10067 DD	74.88	4.36091	10				P<0.0001
		24h post	Vehicle LD	85.7333	2.06775	15				vs Vehicle LD
			SR10067 LD	83.7733	1.6558	15				P>0,9999
			Vehicle DD	75.61	4.3307	10				P=0,1819
			SR10067 DD	69.02	2.63586	10				P=0,0004
		48h post	Vehicle LD	84.5133	2.71877	15				vs Vehicle LD
			SR10067 LD	84.6933	2.67032	15				P>0,9999
			Vehicle DD	77.94	3.45267	10				P=0,8810
			SR10067 DD	63.11	2.76041	10				P<0,0001
		72h post	Vehicle LD	92.61	1.49551	10				vs Vehicle LD
			SR10067 LD	95.1	1.18293	10				P>0,9999
			Vehicle DD	78.97	3.82562	10				P=0,0508
			SR10067 DD	79.29	3.13356	10				P=0,0647
Chronic treatment sucrose preference	S5e	Baseline	Vehicle	89.76	1.88616	5	Repeated measures ANOVA + Bonferroni Post Hoc test	Time: F (6, 48) = 7.275 Treatment: F (1, 8) = 0.1583 Interaction: F (6, 48) = 0.3907	P<0,0001 P=0,7011 P=0,8814	vs Veh	No (females)
			SR10067	89.82	1.66235	5				P>0,9999
		Day1	Vehicle	96.82	0.986103	5				vs Veh
			SR10067	92.78	2.67402	5				P>0,9999
		Day2	Vehicle	89.4	2.69629	5				vs Veh
			SR10067	85.98	1.52853	5				P>0,9999
		Day3	Vehicle	87.66	3.89418	5				vs Veh
			SR10067	87.28	2.71116	5				P>0,9999
		Day4	Vehicle	85.02	3.75931	5				vs Veh
			SR10067	85.92	3.31774	5				P>0,9999
		Day5	Vehicle	80.6	3.35246	5				vs Veh
			SR10067	81.92	4.58076	5				P>0,9999
		Post	Vehicle	93.68	2.04313	5				vs Veh
			SR10067	91.8	3.04746	5				P>0,9999
Per1 mRNA expression	S5f	Vehicle		1	0.0905113	5	Two-tailed t-test	t=0,2882	P=0,7805		No (males)
		SR10067		1.0342	0.0767505	5
Per2 mRNA expression		Vehicle		1.0002	0.0577766	5		t=2,292	P=0,0511
		SR10067		0.8328	0.0446737	5
Cry1 mRNA expression		Vehicle		0.9998	0.0647745	5		t=1,985	P=0,0823
		SR10067		0.8242	0.0602183	5
Cry2 mRNA expression		Vehicle		1.0002	0.0336814	5		t=1,561	P=0,1571
		SR10067		0.9258	0.0337111	5
Rev-ERBα mRNA expression		Vehicle		1	0.0444466	5		t=0,4815	P=0,6431
		SR10067		1.0424	0.0760234	5
RORα mRNA expression		Vehicle		1	0.0825064	5		t=1,509	P=0,1699
		SR10067		0.8556	0.0485351	5
Open Field Test (total distance for Bmal1 KO)	S5g	Vehicle		51.23	3.715	7	Mann-Whitney test		P=0,0111		No (males)
		SR10067		36.34	2.727	7
Open Field Test (time in the center for Bmal1 KO)		Vehicle		15.29	1.496	7	Two-tailed t-test	t=1,809	P=0,0956
		SR10067		20.88	2.706	7
CDM induction phase immobility time (CaMK2α-EGFP/Cre treated with Veh/SR10067 or not)	S5g	Day1	CaMK2α-EGFP	220.35	10.4915	10	Repeated measures + Bonferroni Post Hoc test	Time: F (3.671, 109.4) = 51.25 Treatment: F (3, 30) = 0.9748 Interaction: F (15, 149) = 2.294	P<0.0001 P=0,4176 P=0,0059	vs CaMK2α-EGFP	No (males and females)
			CaMK2α-Cre	198.9	29.1568	10				P>0,9999
			CaMK2α-Cre + Veh	177.571	31.3542	7				P>0,9999
			CaMK2α-Cre + SR10067	168.5	20.0303	7				P>0,9999
		Day2	CaMK2α-EGFP	275.95	15.2345	10				vs CaMK2α-EGFP
			CaMK2α-Cre	236.55	32.7947	10				P>0,9999
			CaMK2α-Cre + Veh	273.143	29.5914	7				P>0,9999
			CaMK2α-Cre + SR10067	323.571	30.4159	7				P>0,9999
		Day3	CaMK2α-EGFP	290.3	12.9162	10				vs CaMK2α-EGFP
			CaMK2α-Cre	254.65	33.0926	10				P>0,9999
			CaMK2α-Cre + Veh	279.714	28.3962	7				P>0,9999
			CaMK2α-Cre + SR10067	282.357	20.6097	7				P>0,9999
		Day4	CaMK2α-EGFP	350.25	21.592	10				vs CaMK2α-EGFP
			CaMK2α-Cre	299	21.6742	10				P>0,9999
			CaMK2α-Cre + Veh	355	26.6065	7				P>0,9999
			CaMK2α-Cre + SR10067	331.643	26.528	7				P>0,9999
		Day5	CaMK2α-EGFP	352.8	25.7777	10				vs CaMK2α-EGFP
			CaMK2α-Cre	328.75	31.7391	10				P>0,9999
			CaMK2α-Cre + Veh	389	21.8986	7				P>0,9999
			CaMK2α-Cre + SR10067	380.857	12.3016	7				P>0,9999
		Test phase	CaMK2α-EGFP	386.444	16.6897	9				vs CaMK2α-EGFP
			CaMK2α-Cre	299.39	17.97	10				P=0,0887
			CaMK2α-Cre + Veh	295.071	23.0531	7				P=0,2816
			CaMK2α-Cre + SR10067	301.929	22.0015	7				P=0,3583
Open Field Test (total distance)	S5h	WT		46.15	4.401	8	Two-tailed t-test	t=1,281	P=0,2244		No (males and females)
		Rev-ERBα KO		56.52	7.324	6
Open Field Test (time in the center)		WT		19.39	1.979	8		t=2,540	P=0,0259
		Rev-ERBα KO		10.68	2.964	6
Open Field Test (distance in the center)		WT		30.03	2.313	8		t=2,852	P=0,0146
		Rev-ERBα KO		17.43	4.093	6
Per1 mRNA expression	S5i	WT		1	0.133187	8	Two-tailed t-test	t=2,122	P=0,0553		No (males and females)
		Rev-ERBα KO		1.42961	0.151928	6
Per2 mRNA expression		WT		1	0.105787	8		t=3,934	P=0,002
		Rev-ERBα KO		1.87432	0.216437	6
Cry1 mRNA expression		WT		1	0.107318	8		t=3,964	P=0,0019
		Rev-ERBα KO		1.75881	0.169546	6
Cry2 mRNA expression		WT		1	0.117741	8		t=1,036	P=0,3205
		Rev-ERBα KO		1.17395	0.113015	6
RORα mRNA expression		WT		1	0.0921843	8		t=1,213	P=0,2485
		Rev-ERBα KO		1.21361	0.16335	6
CDM induction phase immobility time (Rev-ERBα KO)	S5k	Day1	Vehicle	64	34.4728	5	Repeated measures + Bonferroni Post Hoc test	Time: F (2.758, 24.82) = 6.361 Treatment: F (1, 9) = 0.06445 Interaction: F (4, 36) = 1.496	P=0.0029 P=0.8053 P=0.2238	vs Veh	No (males and females)
			SR10067	94.8333	15.3914	6				P>0,9999
		Day2	Vehicle	54.3	17.2036	5				vs Veh
			SR10067	113.167	41.2932	6				P>0,9999
		Day3	Vehicle	98.3	47.7589	5				vs Veh
			SR10067	120	37.0054	6				P>0,9999
		Day4	Vehicle	156.3	59.7419	5				vs Veh
			SR10067	122	28.5272	6				P>0,9999
		Day5	Vehicle	178.5	49.4836	5				vs Veh
			SR10067	162.417	43.069	6				P>0,9999
TST test phase immobility time (Rev-ERBα KO)	S5l	Vehicle		66.2	21.11	5	Two-tailed t-test	t=0,6302	P=0,5442		No (males and females)
		SR10067		82	14.74	6
FST test phase immobility time (Rev-ERBα KO)		Vehicle		121.8	30.25	5	Two-tailed t-test	t=0,9045	P=0,3893		No (males and females)
		SR10067		83	29.93	6
Open Field Test (total distance for Rev-ERBα KO)	S5m	Vehicle		79.93	9.717	5	Two-tailed t-test	t=2,021	P=0,0741		No (males and females)
		SR10067		58.38	5.489	6
Open Field Test (time in the center for Rev-ERBα KO)		Vehicle		9.58	2.232	5	Two-tailed t-test	t=1,063	P=0,3155
		SR10067		7.278	0.717	6
BMAL1 mRNA expression (Rev-ERBα KO)	S5n	Vehicle		1	0.07314	5	Two-tailed t-test	t=1,010	P=0,3364		No (males and females)
		SR10067		1.119	0.08469	7
Homer1a mRNA expression (Rev-ERBα KO)		Vehicle		1	0.06867	5	Two-tailed t-test	t=1,922	P=0,0835
		SR10067		0.734	0.1058	7
Supplementary Figure 6
Subject	Figure	Group		Mean	± SEM	n	Statistics	t or F value	P value	Multiple comparison	Replication
FST immobility time	S6a	Day1	Vehicle	266.6	10.5005	5	Repeated measures ANOVA + Bonferroni Post Hoc test	Time: F (1, 8) = 1.287 Treatment: F (1, 8) = 0.1298 Interaction: F (1, 8) = 0.3960	P=0,2894 P=0,7280 P=0,5467	vs Vehicle	No (males)
			SR1078	295.2	39.7371	5				P>0,9999
		Day2	Vehicle	305	35.9806	5				vs Vehicle
			SR1078	306.2	37.2094	5				P>0,9999
TST immobility time		Vehicle		153.2	11.37	5	Two-tailed t-test	t=1,101	P=0,3029		No (males)
		SR1078		139.5	4.971	5
Per1 mRNA expression	S6b	Vehicle		1	0.0644624	5	Two-tailed t-test	t=0,0413	P=0,9681		No (males)
		SR1078		1.0038	0.0656501	5
Per2 mRNA expression		Vehicle		1	0.0680801	5		t=5,976	P=0,0017
		SR1078		0.574	0.0211542	5
Cry1 mRNA expression		Vehicle		1	0.0177398	5		t=14,74	P<0,0001
		SR1078		0.7262	0.00551725	5
Cry2 mRNA expression		Vehicle		1	0.0616579	5		t=1,586	P=0,3726
		SR1078		0.8948	0.024418	5
Rev-ERBα mRNA expression		Vehicle		1	0.103415	5		t=1,62	P=0,3726
		SR1078		0.7982	0.0694733	5
RORα mRNA expression		Vehicle		1	0.0726313	5		t=3,562	P=0,0292
		SR1078		0.7034	0.0407119	5
Intellicage activity	S6c	Baseline	Vehicle	228	18.7312	8	Repeated measures ANOVA + Bonferroni Post Hoc test	Time: F (3, 112) = 10.04 Treatment: F (3, 112) = 43.71 Interaction: F (9, 112) = 0.9100	P<0,0001 P<0,0001 P=0,5193	vs Vehicle	No (females)
			SR1078	231.125	15.125	8				P>0,9999
			CDM + Vehicle	127.75	11.2214	8				P<0,0001
			CDM + SR1078	154.125	10.5989	8				P=0,0006
		24h post	Vehicle	169.5	9.32163	8				vs Vehicle
			SR1078	189.625	12.9462	8				P>0,9999
			CDM + Vehicle	125	14.0471	8				P=0,2246
			CDM + SR1078	113.875	7.05194	8				P=0,0306
		48h post	Vehicle	172.375	10.8512	8				vs Vehicle
			SR1078	176.25	11.467	8				P>0,9999
			CDM + Vehicle	110.125	11.3977	8				P=0,0081
			CDM + SR1078	110.125	9.20489	8				P=0,0081
		72h post	Vehicle	189.5	11.4252	8				vs Vehicle
			SR1078	182.5	14.932	8				P>0,9999
			CDM + Vehicle	127.875	9.34543	8				P=0,0092
			CDM + SR1078	126	6.42817	8				P=0,0062
Homer1b/c mRNA expression (Homer1a KD)	S6d	siCntr		1	0.1137	6	Two-tailed t-test	t=0,6766	P=0,5127		No (males)
		siHomer1a		1.106	0.1073	7
Bmal1 mRNA expression (Homer1a KD)	S6e	siCntr	Vehicle	1.00017	0.0624934	6	Two-way ANOVA + Bonferroni Post Hoc test	siRNA: F (1, 19) = 0.1807 Treatment: F (1, 19) = 34.71 Interaction: F (1, 19) = 0.3239	P=0.6756 P<0.0001 P=0.5760	vs SR1078	No (males)
			SR1078	1.4554	0.0871653	4				P=0,0139
		siHomer1a	Vehicle	0.915143	0.0670865	7				vs SR1078
			SR1078	1.46771	0.110776	6				P=0,0005
Open Field Test (total distance for Homer1a KD)	S6f	siCntr	Vehicle	48.592	1.50215	7	Two-way ANOVA + Bonferroni Post Hoc test	siRNA: F (1, 24) = 1.544 Treatment: F (1, 24) = 0.2329 Interaction: F (1, 24) = 0.0001442	P=0.2260 P=0.6338 P=0.9905	vs SR1078	No (males)
			SR1078	47.0004	4.00904	7				P>0.9999
		siHomer1a	Vehicle	44.5541	3.10458	7				vs SR1078
			SR1078	43.0399	3.66859	7				P>0.9999
Open Field Test (time in the center for Homer1a KD)		siCntr	Vehicle	13.6929	1.40886	7		siRNA: F (1, 24) = 0.4727 Treatment: F (1, 24) = 0.3693 Interaction: F (1, 24) = 0.07181	P=0.4983 P=0.5491 P=0.7910	vs SR1078	No (males)
			SR1078	12.36	1.13164	7				P>0.9999
		siHomer1a	Vehicle	12.2386	1.82815	7				vs SR1078
			SR1078	11.7214	1.63059	7				P>0.9999
TST test phase immobility time (RORα KO)	S6g	WT	Vehicle	178.957	12.6808	7	Two-way ANOVA + Bonferroni Post Hoc test	Genotype: F (1, 24) = 57.14 Treatment: F (1, 24) = 1.661 Interaction: F (1, 24) = 8.074	P<0.0001 P=0.2097 P=0.0090	vs SR1078	No (males and females)
			SR1078	140	6.83646	7				P=0,0150
		RORα KO	Vehicle	80.8571	8.32431	7				vs SR1078
			SR1078	95.5	8.88886	7				P=0,5664
Bmal1 mRNA expression (RORα KO)		WT	Vehicle	1	0.0634094	6		Genotype: F (1, 14) = 40.82 Treatment: F (1, 14) = 10.39 Interaction: F (1, 14) = 2.068	P<0.0001 P=0.0061 P=0.1724	vs SR1078
			SR1078	1.25333	0.0307892	6				P=0,0073
		RORα KO	Vehicle	0.730955	0.0256797	3				vs SR1078
			SR1078	0.827994	0.0453329	3				P>0.9999
Homer1a mRNA expression (RORα KO)		WT	Vehicle	1	0.0732248	6		Genotype: F (1, 14) = 10.33 Treatment: F (1, 14) = 4.164 Interaction: F (1, 14) = 9.437	P=0.0062 P=0.0606 P=0.0083	vs SR1078
			SR1078	1.6329	0.142675	6				P=0,0034
		RORα KO	Vehicle	0.982394	0.103676	3				vs SR1078
			SR1078	0.854726	0.0607389	3				P>0.9999
Supplementary Figure 7
Subject	Figure	Group		Mean	± SEM	n	Statistics	t or F value	P value	Multiple comparison	Replication
GluA1 quantification after SR10067 (Rev-erbα KO)	S7a	GluA1	Vehicle	1	0.08184	4	Two-tailed t-test	t=1,369	P=0,2199		No (males and females)
			SR10067	0.8472	0.0267	4
GluA1 quantification after SR1078 (RORα KO)	S7b	GluA1	Vehicle	1	0.034	4	Two-tailed t-test	t=0,5097	P=0,6285		No (males and females)
			SR1078	0.9543	0.08303	4
GluA1 quantification after siRNA Homer1a + SR1078	S7c	siCntr	Vehicle	1	0.0571516	5	Two-way ANOVA + Bonferroni Post Hoc test	siRNA: F (1, 15) = 53.05 Treatment: F (1, 15) = 71.74 Interaction: F (1, 15) = 51.50	P<0.0001 P<0.0001 P<0.0001	vs SR1078	No (males)
			SR1078	2.01	0.10415	4				P=<0.0001
		siHomer1a	Vehicle	0.993078	0.0190127	5				vs SR1078
			SR1078	1.07658	0.0676096	5				P>0.9999
Time Wake	S7e	Vehicle	ZT06	1252	109.623	7	Mixed-effect analysis + Dunnett Post Hoc test	Time: F (4.990, 90.66) = 17.64 Treatment: F (2, 19) = 0.7604 Interaction: F (24, 218) = 1.041	P<0.0001 P=0,4812 P=0,4158		Yes, two cohorts combined (males)
			ZT08	1347.71	131.976
			ZT10	1456.86	94.3225
			ZT12	2663.71	178.713
			ZT14	2780.57	171.542
			ZT16	2736.86	215.038
			ZT18	2266	352.052
			ZT20	1701.71	275.886
			ZT22	2547.43	218.718
			ZT00	1782	326.177
			ZT02	1145	141.299
			ZT04	933.667	140.105
			ZT06	1840	836					vs Veh:
		KET	ZT06	1222.86	115.003	7				P=0,9754
			ZT08	1098.86	62.2558					P=0,2076
			ZT10	1773.14	123.21					P=0,1143
			ZT12	2539.43	216.018					P=0,8678
			ZT14	1993.43	169.102					P=0,0124
			ZT16	2398.29	311.17					P=0,5865
			ZT18	2264.86	314.614					P>0,9999
			ZT20	2078	286.561					P=0,5526
			ZT22	2618.29	302.118					P=0,9737
			ZT00	1940.57	359.878					P=0,9250
			ZT02	1776.33	221.04					P=0,0713
			ZT04	1118	98.2704					P=0,4774
			ZT06	1380.33	293.433					P=0,8162
		SR1078	ZT06	1166	177.886	8				P=0,8846
			ZT08	1260.5	77.5516					P=0,7952
			ZT10	1352.25	112.993					P=0,7042
			ZT12	2210.5	184.086					P=0,1724
			ZT14	2127.75	205.563					P=0,0538
			ZT16	2180.5	239.016					P=0,1827
			ZT18	1876.5	228.075					P=0,5657
			ZT20	1862.25	229.257					P=0,8655
			ZT22	2587	279.62					P=0,9908
			ZT00	1738.5	262.039					P=0,9920
			ZT02	1676.5	226.461					P=0,1231
			ZT04	1316.75	185.697					P=0,2108
			ZT06	1135.5	199.15					P>0,9999
		Pre Vehicle	ZT00	1225.81	62.417	7
			ZT02	1152.19	50.1593
			ZT04	1114.57	90.2303
Time in SWS	S7f	Vehicle	ZT06	2044	87.6682	7	Mixed-effect analysis + Dunnett Post Hoc test	Time: F (5.169, 94.34) = 17.14 Treatment: F (2, 19) = 0.5752 Interaction: F (24, 219) = 1.014	P<0,0001 P=0,5721 P=0,4496		Yes, two cohorts combined (males)
			ZT08	1960.86	122.548
			ZT10	1889.71	83.6289
			ZT12	824.571	160.678
			ZT14	746.571	154.709
			ZT16	794.571	185.207
			ZT18	1186.86	306.146
			ZT20	1678.57	227.255
			ZT22	964.857	198.223
			ZT00	1668.57	296.185
			ZT02	2142.33	117.7
			ZT04	2290.33	123.564
			ZT06	1675	746.125					vs Veh:
		KET	ZT06	2139.43	119.742	7				P=0,7491
			ZT08	2272.57	65.1558					P=0,0887
			ZT10	1602.29	103.227					P=0,0918
			ZT12	962	189.222					P=0,8043
			ZT14	1433.43	133.937					P=0,0108
			ZT16	1108.57	277.775					P=0,5583
			ZT18	1209.71	279.364					P=0,9977
			ZT20	1378.57	253.003					P=0,5932
			ZT22	896.857	261.728					P=0,9688
			ZT00	1778	238.278					P=0,9418
			ZT02	1631.33	175.254					P=0,0686
			ZT04	2172.67	116.41					P=0,7153
			ZT06	2022.33	287.545					P=0,8656
		SR1078	ZT06	2135.25	142.917	8				P=0,8101
			ZT08	2052.5	80.4405					P=0,7604
			ZT10	1956	100.304					P=0,8315
			ZT12	1259.5	180.965					P=0,1639
			ZT14	1316.25	174.332					P=0,0529
			ZT16	1291.75	212.768					P=0,1735
			ZT18	1542	194.07					P=0,5342
			ZT20	1562.25	196.883					P=0,8969
			ZT22	901	238.992					P=0,9692
			ZT00	1725.5	234.307					P=0,9835
			ZT02	1715	202.999					P=0,1635
			ZT04	2022.75	162.737					P=0,3466
			ZT06	2127.75	191.687					P=0,7799
		Pre Vehicle	ZT00	2253.24	103.18	7
			ZT02	2221.33	73.5286
			ZT04	2245.62	83.7467
time in REM sleep	S7g	Vehicle	ZT06	233.143	27.8665	7	Mixed-effect analysis + Dunnett Post Hoc test	Time: F (5.470, 98.91) = 13.20 Treatment: F (2, 19) = 1.358 Interaction: F (24, 217) = 1.440	P<0,0001 P=0,2810 P=0,0908		Yes, two cohorts combined (males)
			ZT08	291.429	41.6532
			ZT10	253.429	20.3246
			ZT12	111.714	26.2748
			ZT14	72.8571	18.6693
			ZT16	68.5714	35.3398
			ZT18	147.143	46.6514
			ZT20	219.714	53.7285
			ZT22	87.7143	21.6088
			ZT00	174.333	32.3498
			ZT02	312.667	29.2605
			ZT04	376	29.7142
			ZT06	180	41.7612					vs Veh
		KET	ZT06	237.714	18.3533	7				P=0,9862
			ZT08	228.571	22.2056					P=0,3468
			ZT10	224.571	36.184					P=0,7166
			ZT12	98.5714	34.599					P=0,9352
			ZT14	173.143	46.4694					P=0,1375
			ZT16	93.1429	43.913					P=0,8718
			ZT18	125.429	36.3939					P=0,9066
			ZT20	143.429	38.5022					P=0,4314
			ZT22	84.8571	42.5807					P=0,9974
			ZT00	158	37.4308					P=0,9226
			ZT02	192.333	47.4002					P=0,1054
			ZT04	309.333	26.9452					P=0,2129
			ZT06	197.333	31.4226					P=0,9114
		SR1078	ZT06	216	27.5966	8				P=0,871
			ZT08	287	29.578					P=0,9944
			ZT10	291.75	31.714					P=0,509
			ZT12	130	23.4916					P=0,8249
			ZT14	156	35.3998					P=0,1098
			ZT16	127.75	32.2677					P=0,3833
			ZT18	181.5	36.402					P=0,7878
			ZT20	175.5	35.8205					P=0,7224
			ZT22	112	45.846					P=0,8484
			ZT00	136	31.3528					P=0,6112
			ZT02	208.5	26.688					P=0,0411
			ZT04	260.5	39.3206					P=0,0659
			ZT06	336.75	30.6033					P=0,0545
		Pre Vehicle	ZT00	289.714	22.6345	7
			ZT02	287.81	15.2195
			ZT04	268	27.246
