# Supplementary material for: Prefrontal cortex molecular clock modulates development of depression-like phenotype and rapid antidepressant response in mice
Source: Nat Commun. 2024 Aug 23;15:7257. doi: 10.1038/s41467-024-51716-9 (PMC11344080; doi:10.1038/s41467-024-51716-9)
Supplement: Supplementary file 5 — Source Data [file 41467_2024_51716_MOESM5_ESM.xlsx]

## Sheet: Figure 1
Figure 1b														Figure1c
mRNA expression														Amplitude
Per1															control	±SEM		CDM	±SEM
ZT	control						CDM							Per2	1.249	0.11		1.902	0.11
2	1.02236	1.01009	1.42348	1.53763	1.45253		0.662462	0.884166	0.612827	0.905104	0.693769			Cry2	0.34	0.03		0.48	0.04
6	0.563617	0.963472	0.899529	0.960782	1.17622		1.86774	1.59801	1.92645	1.53477	1.99655			BMAL1	0.68	0.05		0.73	0.05
10	2.28439	1.51792	1.53058	2.2684	2.58584		1.78828	1.58165	1.79351	2.18196	1.94107			RevERBa	0.32	0.04		0.4	0.05
14	1.81058	1.63325	1.85358	1.75017	1.7619		1.79488	1.85218	2.10697	1.8963	2.16959			RORa	0.373309	0.0364244		0.195945	0.0459442
18	1.45672	1.97618	1.91954	2.19672	1.55907		1.98289	2.14829	1.74568	2.04654	1.98085			RORb	0.2	0.03		0.14	0.02
22	1.65279	1.72359	0.951405	1.69928	0.791287		1.85992	1.76275	1.26776	1.54831	1.61292
														Acrophase
Per2															control	±SEM		CDM	±SEM
ZT	control						CDM							Per2	15.83	0.34		16.93	0.23
2	1.54747	2.24621	1.73396	1.45096	1.50929		2.34516	2.25389	3.04844	2.71267	2.21085			Cry2	14.36	0.31		16.79	0.34
6	1.00605	1.02326	0.781501	1.07236	1.11683		2.04243	1.58376	2.51058	2.49683	2.66678			BMAL1	24.18	0.29		20.72	0.24
10	2.72053	3.26439	3.28138	2.98087	2.85346		3.17289	4.41698	3.87504	3.47985	3.73226			RevERBa	11.22	0.51		9.23	0.48
14	3.52138	4.05533	2.75565	2.96817	3.32513		4.2456	4.78535	4.22001	5.47075	5.59639			RORa	15.08	0.37		11.57	0.9
18	2.21884	5.11522	4.63709	3.32287	3.17886		6.10016	5.35951	6.22652	7.52603	6.30305			RORb	18.76	0.12		18.54	0.06
22	2.35346	2.31588	2.18059	2.12075	2.59535		5.02052	4.56274	3.43274	3.64759	4.69704
Cry1
ZT	control						CDM
2	1.6761	1.47702	1.14108	1.52859	1.08603		1.52963	1.545	1.4725	1.78374	1.69325
6	1.15982	0.99197	0.803579	1.09884	0.945794		1.05597	1.02708	1.30425	1.84075	1.84075
10	2.37659	2.1391	2.02721	2.27986	2.44173		1.88014	2.16333	2.36101	1.94247	1.98652
14	3.19615	3.48224	2.33365	2.24197	2.8135		2.49002	2.64175	2.9844	2.84205	2.70154
18	2.51167	3.05562	3.67573	2.57152	2.46697		2.75734	2.85263	2.69427	2.53517	2.70985
22	2.2102	2.02336	2.04899	1.97899	2.11527		2.60722	2.59385	2.60188	2.1629	2.13161
Cry2
ZT	control						CDM
2	1.00318	0.893259	1.19774	1.24847	1.01503		0.941856	1.24838	1.34133	1.32437	1.24418
6	0.886017	1.04158	0.907464	1.18212	0.982819		1.02028	1.01322	1.22996	1.42038	1.45467
10	1.3989	1.42149	1.53874	1.48075	1.32335		1.17396	1.48314	1.52605	2.06703	1.65938
14	1.45068	1.59705	1.61663	1.53705	1.55035		2.09679	1.72814	1.57772	2.09555	1.92531
18	1.58778	1.73554	1.54588	1.65637	1.41333		2.36801	2.18313	2.17199	2.00344	2.18164
22	0.922108	1.00911	1.00051	0.984592	0.852318		2.11831	1.89934	1.80244	1.25922	1.56628
Bmal1
ZT	control						CDM
2	1.22399	1.5096	1.53403	1.80522	1.93623		1.38025	1.29012	1.18671	1.34759	1.67641
6	0.616627	0.895509	0.764148	1.29092	1.4328		0.730004	0.758989	0.812606	1.24254	1.10741
10	0.832952	0.598497	0.428364	0.825499	0.983036		0.60827	0.479853	0.672131	0.835265	0.858161
14	0.407182	0.40681	0.468136	0.73825	0.505094		0.977047	0.64449	0.962496	1.13237	1.36244
18	0.698537	0.824963	1.0721	1.09432	0.838844		2.39423	2.20138	2.23041	1.6466	2.11815
22	2.11773	2.18116	2.03885	1.75274	1.91385		1.98565	1.67258	2.14455	2.08829	2.0372
NPAS2
ZT	control						CDM
2	1.60275	1.40012	1.11771	1.50061	1.23161		0.76607	0.920538	1.23161	1.53214	1.09092
6	1.10615	0.835405	0.650918	1.4345	0.973025		0.933388	1.18554	1.04648	1.45453	1.63076
10	0.917353	1.26624	1.58617	0.983194	1.67661		1.01787	1.56976	1.14914	0.829635	1.98694
14	0.776764	1.36656	0.966304	1.14516	1.0637		0.986608	0.917353	1.20627	1.52684	1.53214
18	1.38084	1.58068	2.01468	1.98007	1.73907		1.91926	1.64211	1.59168	2.52371	1.91919
22	1.83471	1.5972	2.08572	2.15928	2.0428		2.18942	1.73574	1.6139	1.31544	2.00771
Rev-erbα
ZT	control						CDM
2	0.568938	0.674281	0.948735	0.696665	0.754336		0.36778	0.559959	0.686342	0.412837	0.504712
6	1	0.871821	1.05496	1.01376	1.05946		1.5881	1.32619	1.92112	1.48867	1.71597
10	1.51323	2.036	1.4827	1.72269	1.58188		1.19022	1.21166	1.38813	1.04823	1.441
14	1.0858	1.23435	0.924229	1.1921	1.10912		0.751912	0.780544	0.990463	1.12558	1.00238
18	0.746069	1.05243	1.13821	1.08399	0.804672		0.998459	0.910622	0.94516	0.76092	0.90379
22	0.961202	1.2146	0.895289	0.881786	0.87652		0.717598	0.783948	0.610595	0.429542	0.620584
RORα
ZT	control						CDM
2	1.20711	1.12439	0.984389	0.967378	1.25702		0.469946	0.703219	0.566698	0.688866	0.761642
6	0.921006	0.889308	0.780191	1.12267	1.28682		0.874149	1.0504	1.54286	1.45727	1.58851
10	1.64864	1.66947	1.26302	1.49338	1.24858		0.943891	1.00044	0.76673	1.33751	1.37147
14	1.49871	2.16205	1.98615	1.84958	1.87412		1.13798	1.07267	0.837887	1.08246	1.39587
18	1.48922	1.48183	1.58645	1.47916	1.40944		1.07656	1.35352	0.982182	1.0031	1.10384
22	1.2812	1.28795	1.20391	1.21385	1.68263		0.823533	0.985693	0.946979	0.666814	0.962829
RORβ
ZT	control						CDM
2	1.05591	0.807239	0.773098	0.959649	0.899656		0.492521	0.597927	0.577001	0.445436	0.544566
6	1.11995	1.09183	0.736059	1.01703	1.03513		0.428375	0.452796	0.535495	0.650072	0.581831
10	1.38729	1.37591	1.08514	1.15213	1.2625		0.686669	0.690941	0.797073	0.597195	0.866712
14	1.25242	1.07803	1.13758	1.15121	1.15481		0.844498	0.745974	0.662421	0.832378	0.706162
18	1.26876	1.66252	1.54908	1.19417	1.33897		0.827401	0.74004	0.941659	0.659965	0.792266
22	1.28125	1.29247	1.355	1.50331	1.35587		0.660163	0.772966	0.713475	0.603999	0.714659
RORγ
ZT	control						CDM
2	1.54088	1.30254	1.23927	1.28284	1.54801		1.32662	1.89111	1.05001	1.73268	1.74035
6	1	0.964561	0.876052	0.969354	1.19003		1.0389	0.708641	1.04087	1.54207	1.50511
10	1.51937	1.6376	1.85418	2.39579	1.86396		1.2239	1.47716	2.07625	1.39713	1.83378
14	2.2052	2.47014	1.92808	2.05529	2.16468		2.49435	2.29484	1.83657	2.02301	2.45098
18	1.49445	1.4385	1.60504	1.73772	1.88948		2.58982	1.99549	2.47851	2.67893	2.43569
22	1.82094	1.6555	1.56908	1.49151	1.63426		0.974064	1.30105	1.96446	1.21634	1.86382

## Sheet: Supplementary Figure 1
Supplementary Figure 1a									Supplementary Figure 1f
Sucrose preference									mRNA expression
control	CDM								Per1 SCN
89.1	68.4								ZT	control					CDM
78.7	56.4								2	1.32714	1.04121	1.47479	1.21551	1.0676	1.45426	1.1403	1.09911	1.46202	1.3597
91.9	72.9								6	0.852	0.912	0.801	1.344	1.091	1.4537	1.35562	1.3345	1.41106	1.064
97.1	68								10	2.58578	1.48991	1.71585	1.92315	2.07299	2.10632	1.49416	1.75009	2.15485	2.22895
96.8	77.7								14	1.8669	1.74573	2.20103	2.01037	2.08546	2.07365	2.00571	1.98482	2.17503	1.68488
93.8	74.3								18	1.20843	2.01644	1.87494	2.018	1.27218	1.20687	1.509	1.35198	1.59338	1.81765
92.1	65.2								22	1.67556	1.52784	1.50658	1.20951	1.67122	1.8704	0.868516	1.18972	1.41871	1.6761
87.4	66.3
91.5	63.1								Per2 SCN
90.9	68.3								ZT	control					CDM
									2	1.64452	1.59451	1.49355	1.56364	1.322	1.44924	1.45014	1.46697	1.61932	1.7653
									6	1.051	0.941	1.16	0.982	0.865	1.10809	0.717056	1.27424	0.830829	1.12074
Supplementary Figure 1b									10	1.89664	1.9313	2.49184	2.72291	2.20426	3.14097	2.80987	2.96323	1.7321	2.84832
Weight : Induction CDM mice									14	2.95466	2.58236	3.22399	2.37728	2.0651	2.29851	2.83182	2.32146	2.7295	2.13869
Body weight									18	1.95474	2.32568	2.89525	2.50666	2.42948	1.82298	2.23934	1.75685	2.28457	3.16544
day1	day2	day3	day4	day5	1 week CDM				22	1.53793	1.60474	2.33926	2.04169	1.99411	2.14002	1.56013	2.1877	1.93212	2.08537
21.7	22.1	21.8	21.7	21.2	21.3
20.7	20.7	21	20.6	20.7	20.3				Cry1 SCN
22.1	22.1	22.4	22.7	22.7	21.9				ZT	control					CDM
21.5	22.2	22.1	22	21.1	20.3				2	1.08222	0.940402	1.097	1.04964	0.788105	1.02426	1.10266	0.921214	0.851413	0.95165
21.6	21.7	21	22.5	21.2	21.6				6	0.96	0.99	1.052	0.965	1.033	1.21426	1.12909	0.949	1.08721	1.25256
20.8	22	22.5	22	21	21.7				10	1.28739	1.26189	1.21018	1.27273	1.13293	1.45261	1.11601	1.35033	1.16972	1.49363
22.1	22.3	21.7	21	21.3	21.9				14	1.23371	1.45266	1.63581	1.04197	1.13305	1.35581	1.52983	1.01274	1.29007	1.02384
22.2	22.8	21.6	22.4	22.1	21.3				18	0.977713	1.10126	1.466	1.21991	1.35106	1.07096	0.933866	0.998957	1.4339	1.22617
20.6	21	21.2	20.5	20.5	20.9				22	1.08123	1.11	1.3281	1.05513	0.864675	1.04979	1.22906	1.16258	0.984814	1.26278
23	22.5	22.7	22.3	22.6	21.8
									Bmal1 SCN
Weight pre- and post- CDM									ZT	control					CDM
	Day1 pre-CDM	1 week post-CDM							2	1.04366	0.925068	1.30814	0.969762	1.10156	1.06574	1.16751	1.23528	1.22864	1.16845
control	21.7	22							6	1.099	1.156	1.197	0.732	0.816	0.767323	1.04816	0.719938	0.795774	0.95248
	21.8	23.3							10	0.955108	0.726302	0.789817	0.887276	0.791545	0.822339	0.807649	0.813656	0.647598	0.949099
	20.5	21.5							14	0.818116	0.989182	0.799251	0.846141	0.787993	0.825515	0.931528	0.795745	0.767342	0.853128
	23	23.9							18	1.06407	0.869288	1.07113	0.876995	1.12578	1.32759	1.00234	1.08919	1.01465	1.33267
	21.2	22							22	1.45902	1.40613	1.50016	1.47929	1.4798	1.41718	1.42085	1.17812	1.37595	1.25329
	22.4	23.9
	22	24.2							Rev-erbα SCN
	21.2	22.1								control					CDM
	20.2	20.9							2	1.17055	0.990817	0.749339	0.879765	0.983973	0.724734	1.32774	0.740941	0.988787	1.33201
	21.1	22.5							6	0.916466	0.962697	0.842152	1.09593	1.18276	0.76586	1.13104	0.991135	0.7514	1.03573
CDM	21.7	21.3							10	2.14383	1.3381	1.79029	1.00639	1.48421	2.22955	2.2155	2.09972	1.17366	1.95815
	20.7	20.3							14	1.12951	1.93951	1.76258	1.15444	1.00048	1.3633	1.38022	1.14826	1.15129	1.18309
	22.1	21.9							18	0.838098	0.88282	0.877026	0.696256	1.01234	0.818464	1.02815	1.16952	1.23024	0.805986
	21.5	20.3							22	0.769605	0.503021	1.06414	0.603402	0.976161	0.804762	1.2597	1.27228	0.726784	1.16922
	21.6	21.6
	20.8	21.7							RORα SCN
	22.1	21.9							ZT	control					CDM
	22.2	21.3							2	0.971584	1.27659	1.51308	1.30058	1.56067	1.147	1.683	1.637	0.922	1.115
	20.6	20.9							6	0.89	0.905	1.176	0.908	1.121	1.35579	1.14844	0.920765	1.10415	1.15441
	23	21.8							10	0.832861	1.17757	1.16699	1.16486	1.10099	0.820541	1.0366	0.825763	0.792392	1.12458
									14	1.48785	1.14388	0.921626	0.907866	1.01067	1.03038	1.19071	0.926277	0.858177	0.810659
									18	0.76882	0.936529	1.0144	0.731288	0.898161	0.727791	0.895472	0.851256	0.919451	0.980186
									22	0.984975	1.32061	1.47457	1.54502	1.17405	1.07894	1.03034	0.94672	0.874605	1.17685
Supplementary Figure 1d
Period lenght
	LD	DD							Supplementary Figure 1g
control	24.1	23.88							LH escape latency (s)
	24.05	23.88							control	LH
	23.95	23.92							2.07	12.82
	23.95	23.67							2.14	13.09
	24	23.79							2.64	18.79
	24.05	23.79							2.93	19.14
	24.05	23.75							4.12	13.78
	23.9	23.79								16.08
	23.9	23.83								16.82
	23.95	23.79
CDM	24.05	23.63							mRNA expression at ZT06
	23.85	23.96								naive/control									LH
	24	23.96							Per1	0.922066	1.11176	0.904584	1.11741	0.738529	1.51034	0.694022	0.99512	1.00616	2.1231	2.19913	1.56176	1.60003	1.072	1.20004	1.84404
	24.05	23.75							Per2	1.15599	1.22182	0.850575	0.999609	1.01671	1.05779	1.12325	0.778693	0.795564	1.51404	1.07782	0.843238	1.54422	1.18437	0.97892	0.650243
	23.95	23.63							Cry1	1.03482	0.900803	1.1204	0.891735	0.867034	1.06904	0.965593	1.01352	1.13705	0.934722	0.971557	0.873335	0.80918	0.987425	0.831919	1.15613
	24	23.79							Cry2	1.34131	0.919263	0.883331	0.961896	0.925578	0.976782	0.55623	1.14365	1.29196	1.66656	1.12712	0.860873	1.2048	0.812821	1.12411	1.02354
	24.05	23.88							Rev-erbα	1.06728	0.97525	0.93713	1.06013	0.932206	1.05805	0.560213	1.32311	1.08663	2.5091	1.13913	1.54095	1.77657	1.60359	1.30051	1.59138
	23.95	23.63							RORa	1.19745	1.05071	0.701709	1.49697	0.908547	1.23445	0.610848	0.677636	1.12168	0.551738	0.617369	0.386608	1,66*	0.331174	0.478376	0.618305
	24	23.75							BMAL1	0.927095	1.15921	1.06614	0.809758	0.99865	1.0875	0.943369	1.00828	*	0.926379	0.835085	0.777585	0.724801	0.741358	0.685803	0.549305
	23.9	23.71							Homer1a	0.950447	0.848788	1.00886	0.99027	0.988548	0.902094	0.953448	1.35755	*	0.846749	0.737301	0.518496	0.907419	0.389197	0.879952	0.507335
																		* not enough sample
									Supplementary Figure 1h
									mRNA expression
										control ZT06				CORT ZT06				control ZT16					CORT ZT16
									Per1	1.12088	0.845088	1.13714	0.896891	0.97738	0.795334	0.813594	1.02262	1.67928	2.00099	2.01685	1.27681	1.98493	1.65823	1.88738	2.23962	3.34984	3.84821	3.01904
									Per2	0.649569	0.781921	1.22972	1.33879	1.30126	1.13489	1.37583	1.01058	3.12398	4.17349	3.11649	3.32572	3.80959	3.71001	4.41351	3.30904	4.96862	4.26909	4.09255
									Cry1	1.15266	0.819329	1.10248	0.925526	1.08097	1.01746	1.04443	0.944491	2.34988	3.34141	3.25317	2.16939	3.06065	3.27023	3.48493	2.51509	4.40407	3.80773	3.11062
									Cry2	1.11423	0.754497	1.10713	1.02414	1.03054	0.98013	0.958463	0.928956	1.07226	1.87063	1.92507	1.24002	1.73737	1.64428	2.05508	1.71556	2.70739	1.84293	1.66471
									Rev-erbα	0.791465	0.904466	1.21283	1.09124	1.07174	0.994882	1.02126	1.01412	0.768755	1.22134	1.14065	0.904569	1.15017	1.37307	1.35579	0.925703	1.53352	1.13835	1.09445
									RORa	1.27835	0.651496	1.10578	0.96437	1.08421	0.891487	0.753686	0.890028	1.54084	1.58379	1.75684	1.56808	1.9588	1.56023	1.80533	1.2629	1.94791	1.41919	1.90308
									BMAL1	1.26417	0.688455	0.956083	1.09129	0.911149	0.806047	1.02153	0.90231	0.749791	0.698549	0.62681	0.714419	0.737549	0.620441	0.944815	0.866089	1.01453	0.662461	0.598398
									sucrose preference
									control	CORT
									91.22	66.67
									97.3	10.53
									90.48	88.89
									83.33	5
									20	8.33
									90.91	90.91
									0	66.67
									9.09	30
									73.68	96.67
									85.71	78.72
									91.67	23.81
									5	73.68

## Sheet: Figure 2
Figure 2b														Figure 2c
mRNA epxression														mRNA expression
Per1														Per1
ZT	CDM						KET							ZT	control						KET
6	1.05356	0.917173	1.08669	1.0138	0.928769		0.713418	0.717835	0.625621	0.620652	0.918277			6	0.978948	1.095	0.944223	0.981829	1.01445		0.770365	0.760334	0.921957	0.719168	1.03996
10	1.002	0.886226	1.00493	1.22259	1.08761		0.691805	0.688861	0.639739	0.819302	0.948487			18	1.80507	1.88193	1.88231	1.71728	1.82964		1.25597	1.27856	1.73724	1.2669	1.27845
14	0.886771	1.1382	0.874447	1.18147	0.919109		0.670192	0.659887	0.653856	1.01795	0.978698			6	0.93747	1.10764	0.781174	1.17372	1.01647		0.616756	0.75	0.638652	0.712217	0.778294
18	1.10622	1.53142	0.957229	0.864922	1.08971		1.53779	1.03903	1.30853	1.19631	1.19282
22	0.847086	0.599444	0.712827	1.33439	1.01773		0.75794	0.717589	1.04286	0.843671	1.0723			Per2
2	0.440909	0.500767	0.423723	0.436931	0.303524		0.366405	0.242586	0.312983	0.252165	0.291475			ZT	control						KET
6	1.0624	0.801215	0.850911	1.08669	1.19879		0.401436	0.357813	0.362783	0.317504	0.350083			6	0.910422	1.16573	0.799685	1.12416	1.02483		0.621412	0.678307	1.15515	0.570266	1.36239
														18	3.45722	4.13767	4.30217	2.88124	3.81538		1.47566	1.05123	2.21047	1.26476	2.65176
Per2														6	0.884214	1.18535	0.785427	1.145	1.03042		0.551184	0.584317	0.438587	0.741348	0.835795
ZT	CDM						KET
6	1.01309	1.00107	0.873709	0.9886	1.12353		0.822052	0.586035	0.696918	0.880834	0.735216			Cry1
10	1.40388	1.95435	1.71456	1.5397	1.65139		0.712414	0.755932	0.676899	0.686717	0.641895			ZT	control						KET
14	2.66416	1.57777	2.03359	2.90317	1.58116		0.602776	0.925828	0.656879	0.492601	0.548574			6	1.02713	1.23563	0.745621	0.991619	1.0291		0.610443	0.590095	0.740764	0.378592	0.84139
18	2.5001	3.50358	2.421	2.976	2.26575		1.52078	2.18737	1.03896	1.0774	1.37591			18	2.75676	3.32228	3.35991	1.98625	2.97615		1.55802	1.51692	2.76583	1.627	2.02672
22	2.0209	1.77473	1.69674	2.09091	1.86801		1.57104	0.848137	0.475224	0.690585	1.35803			6	0.995905	0.928807	1.06696	1.00833	1.03643		0.538574	0.465366	0.791438	0.566377	0.585537
2	0.957451	1.0486	1.24225	1.25417	1.05974		0.859917	0.844784	0.795764	0.958925	0.882166
6	1.09147	0.836302	1.12932	0.976131	0.966779		0.577574	0.498308	0.500089	0.380299	0.535269			Cry2
														ZT	control						KET
Cry1														6	1.0345	1.04287	0.934218	0.988406	1.01383		0.791821	1.05653	1.13477	0.650091	1.09518
ZT	CDM						KET							18	1.26768	1.87559	1.62748	1.58037	1.60905		0.94536	1.03861	1.21582	0.892816	1.21801
6	0.833724	0.952493	1.02985	1.26348	0.920456		0.886076	0.806376	0.795437	0.714174	0.688389			6	0.928583	1.09123	0.944213	1.03597	1.01755		0.693151	0.766023	0.693309	0.577886	0.601591
10	1.32989	1.5302	1.67002	1.37398	1.40514		0.598536	0.687214	0.660872	0.510317	0.755715
14	1.68923	1.89733	1.94546	2.53804	1.59197		0.310997	0.568052	0.526307	0.30646	0.823041			Bmal1
18	1.90912	2.47899	1.22418	2.23539	1.73618		1.01097	1.64162	0.758421	1.0559	1.4155			ZT	control						KET
22	1.83646	1.49293	2.02555	1.92235	1.27968		1.75997	1.16305	0.700874	0.990645	1.05487			6	0.943315	0.90591	0.884974	1.2658	1.02398		0.936159	0.920961	1.1804	0.939906	1.13527
2	1.12041	1.17505	1.19226	1.02896	1.15906		1.35592	1.61175	1.35441	1.31205	1.53151			18	0.780792	1.02681	0.828436	0.986975	0.915095		0.687655	0.949654	1.00888	0.819182	0.852841
6	0.821094	0.945312	0.9125	1.26172	1.05937		0.776563	0.748437	0.789844	0.722656	0.703125			6	0.929795	0.941663	0.993267	1.13527	1.01298		0.918941	1.37645	1.05629	0.851718	0.960173
Cry2														RORα
ZT	CDM						KET							ZT	control						KET
6	0.931644	0.954685	0.987711	1.03072	1.09524		0.799539	0.602919	0.649002	0.533794	0.788786			6	1.16999	1.01009	0.778021	1.04191	1.02901		1.16821	1.79675	2.46466	1.72918	2.75397
10	0.956229	1.20806	1.24301	1.68366	1.35161		0.559095	0.49016	0.564992	0.476953	0.588392			18	1.01845	2.18231	1.98887	0.767242	1.64706		0.562053	0.667571	1.7508	0.785806	1.1841
14	1.81468	1.16736	1.60702	1.51741	1.56927		0.318652	0.377402	0.480983	0.420113	0.387997			6	1.12969	1.03748	0.767267	1.06556	1.03042		0.921373	0.824206	1.12287	1.0939	0.825004
18	1.88975	2.11534	1.37983	1.38818	2.11196		1.46755	1.68978	1.24445	0.913567	1.84923
22	1.14802	1.4392	1.28806	1.619	1.11548		1.36834	1.91163	1.41752	1.02321	1.72781			Rev-erbα
2	1.01027	1.03271	1.0632	1.09482	0.767729		1.01941	0.805429	1.21831	1.06486	1.04766			ZT	control						KET
6	0.947918	1.14687	0.965586	0.968659	0.970963		0.671378	0.700568	0.689814	0.65371	0.787371			6	1.10115	1.00045	0.722921	1.17548	1.02971		0.614731	0.666379	0.849928	0.504915	1.03975
														18	0.871378	1.0692	1.11115	0.808572	0.988237		0.489071	0.530177	0.737238	0.512497	0.803132
Bmal1														6	1.08106	1.02833	1.04744	0.843172	1.0242		0.607343	0.510436	0.844351	0.731131	0.769077
ZT	CDM						KET
6	1.10155	0.804122	0.882728	1.21946	0.992139		1.0044	0.824241	0.731984	0.762691	1.1036
10	0.653836	0.515799	0.722481	0.897835	0.922446		0.488899	0.507109	0.547913	0.588577	0.612891
14	1.40647	0.974139	0.727936	1.49591	0.854852		0.568023	0.547985	0.595628	0.693717	0.754255
18	1.37885	2.16019	3.39418	1.75859	2.69233		1.02717	0.949184	0.892408	1.04711	1.50447
22	2.06169	2.18902	1.87933	2.89743	1.64454		1.73202	2.31552	2.97602	2.01858	3.41993
2	1.42759	1.52867	1.48582	2.12733	1.38705		1.09019	1.4484	1.48475	1.56883	1.24444
6	1.06192	1.07275	0.98736	0.859	1.01897		0.929	1.057	1.134	1.096	1.069
Rev-erbα
ZT	CDM						KET
6	0.985328	0.837028	1.19168	1.12782	0.858138		0.868166	0.929913	0.949441	0.963162	1.05552
10	0.740182	0.753516	0.863256	0.651878	0.896141		0.477739	0.518671	0.523463	0.827055	0.780129
14	0.472038	0.578918	0.0816792	0.645672	0.143725		0.0873116	0.107428	0.0974848	0.690949	0.504738
18	0.307791	1.16221	0.504258	0.39301	0.790559		0.380997	0.156707	0.189883	0.188887	0.630002
22	0.218172	0.167781	0.311992	1.06877	0.199858		0.253809	0.439577	0.439366	0.21654	0.401461
2	0.30172	0.284791	0.327874	0.323143	0.336859		0.19268	0.174036	0.194174	0.191008	0.202566
6	0.950778	0.875724	0.979604	0.872552	1.32134		0.65806	0.622175	0.805292	0.42006	0.605288
RORα
ZT	CDM						KET
6	1.16581	1.60054	0.572844	0.687191	0.973614		1.19898	1.09573	1.62306	1.38215	0.888131
10	0.724601	0.768014	0.588598	1.02677	1.05284		1.52391	1.1407	1.48077	1.55917	1.3621
14	0.9634	0.9867	0.5196	0.9231	0.8501		1.8488	1.1857	1.3385	1.7362	1.8361
18	0.6445	1.1087	0.5	0.7403	1.2436		1.8809	2.07	1.1123	1.2135	2.1391
22	0.5533	0.4905	0.6494	1.2088	0.4648		1.5099	1.7616	1.2934	0.7	2.3473
2	0.63705	0.556007	0.375572	0.442866	0.437669		0.367414	0.699968	0.377912	0.625423	0.509413
6	1.09333	1.34768	1.30988	0.634956	0.614156		1.21507	1.34394	1.29015	1.25059	1.61995
RORβ
ZT	CDM						KET
6	0.808691	0.854793	1.01091	1.22721	1.09839		0.89014	0.607172	0.891831	1.32126	1.28959
10	1.2963	1.30437	1.50472	1.12739	1.63619		1.04865	1.26565	1.37231	1.19708	1.29098
14	1.59425	1.96625	1.4315	1.57137	1.4677		1.90208	1.40826	1.5736	1.73334	1.85506
18	1.56198	2.12361	1.77768	1.49565	1.5456		2.04524	1.70976	1.39706	2.08693	2.01049
22	1.24626	1.45921	1.34691	1.14024	1.34914		0.83459	1.11475	1.68317	1.04217	1.59694
2	0.929788	1.12877	1.08927	0.840899	1.02804		1.13666	1.62033	0.899658	1.48458	1.49115
6	0.869239	0.991783	1.05009	1.03406	1.06321		1.0134	1.11375	0.895745	1.40292	1.39037

## Sheet: Supplementary Figure 2
Supplementary Figure 2a									Supplementary Figure 2c
Amplitude									Phase shift CDM mice
	control		CDM		KET				Veh	KET
	Mean	SEM	Mean	SEM	Mean	SEM			0.1	-0.97
Per1	0.43	0.07	0.35	0.06	0.33	0.05			1.4	1.43
Per2	1.249	0.11	1.902	0.11	0.32	0.07			-0.25	2.53
Cry1	0.71	0.04	0.52	0.06	0.42	0.07			0.09	-2.54
Cry2	0.34	0.03	0.48	0.04	0.54	0.06			-0.12	0.2
BMAL1	0.68	0.05	0.73	0.05	0.81	0.1			-1.32	-0.27
Rev-erbα	0.32	0.04	0.4	0.05	0.25	0.05			-1.22	-1.3
RORa	0.373309	0.0364244	0.195945	0.0459442	0.38	0.1			-0.64	0.87
RORb	0.2	0.03	0.14	0.02	0.34	0.07			-0.14	0.51
Acrophase
	control		CDM		KET				Supplementary Figure 2d
	Mean	SEM	Mean	SEM	Mean	SEM
Per1	9.39	0.63	10.12	0.46	7.25	0.65			Per1	control						KET (ZT12)
Per2	15.83	0.34	16.93	0.23	19.88	0.92			ZT18	1.76099	1.99246	2.0387	1.49444	1.82165		2.2041	2.45444	2.11315	1.82891	1.9405
Cry1	16.05	0.25	16.81	0.51	23.16	0.54			ZT06	0.958758	0.976568	1.06759	0.997082	1.003		0.792679	0.715956	0.840743	1.08654	0.697892
Cry2	14.36	0.31	16.79	0.34	21.85	0.42
BMAL1	24.18	0.29	20.72	0.24	22.88	0.44			Per2	control						KET (ZT12)
Rev-erbα	11.22	0.51	9.23	0.48	7.73	0.88			ZT18	3.36948	4.37515	2.86555	4.1681	3.69457		1.88554	3.81103	4.49767	4.48665	3.10216
RORa	15.08	0.37	11.57	0.9	14.91	0.99			ZT06	0.951454	1.01259	1.34102	0.694936	1.005		0.900839	1.11799	0.888044	0.81524	1.02241
RORb	18.76	0.12	18.54	0.06	16.85	0.83
									Cry1	control						KET (ZT12)
									ZT18	2.93709	3.58307	2.06433	2.84071	2.8563		1.76154	2.05914	2.30703	2.01061	1.99043
Supplementary Figure 2b									ZT06	0.946849	1.12588	1.00456	0.922711	1.002		0.740605	0.54863	0.868564	0.6163	1.00345
Per1 SCN
control	CDM	+6hKet	+24hKet						Cry2	control						KET (ZT12)
0.852	1.454	2.082	1.435						ZT18	1.64801	1.68474	1.44094	1.57744	1.58778		1.43379	1.22976	1.50251	1.03802	1.18461
0.912	1.356	1.682	1.55						ZT06	1.13612	0.908523	1.02588	0.929477	1.003		0.960806	0.781569	0.675263	0.957433	0.941859
0.801	1.334	1.346	1.299
1.344	1.411	1.213	1.775						Bmal1	control						KET (ZT12)
1.091	1.549	1.448	1.643						ZT18	0.791044	0.854787	0.797256	1.17992	0.905753		0.784192	1.04209	0.988615	0.852601	0.925032
	1.319								ZT06	1.06305	1.06419	0.854605	1.01815	1.01		0.999154	0.986853	0.978542	1.3507	1.01183
	1.559
	1.587								RORα	control						KET (ZT12)
	1.206								ZT18	1.74519	1.53504	1.12197	1.55467	1.48922		1.4378	2.57112	2.47704	3.22207	2.04689
	1.433								ZT06	0.919632	1.37619	1.0136	0.690578	1.005		0.885583	0.717887	0.624004	0.868272	0.865116
Per2 SCN									Rev-erbα	control						KET (ZT12)
control	CDM	+24hKet	+6hKet						ZT18	1.0712	0.986943	0.999406	0.802746	0.965074		1.05947	1.1949	1.31322	1.17474	0.974627
1.051	1.108	1.201	1.175						ZT06	0.903513	1.16084	1.12037	0.815278	1.004		0.779031	1.03262	0.894476	0.793173	0.984443
0.941	0.931	1.284	0.836
1.16	1.274	1.168	0.91
0.982	0.831	1.009	0.962
0.865	1.121	1.452	1.023
	1.179
	1.168
	0.9
	1.064
	0.953
Cry1 SCN
control	CDM	+6hKet	+24hKet
0.96	1.214	1.508	1.532
0.99	1.129	1.178	0.995
1.052	1.269	1.43	1.635
0.965	1.087	1.147	1.46
1.033	1.253	1.002	1.557
	1.061
	1.234
	1.173
	1.093
	1.391
Cry2 SCN
control	CDM	+6hKet	+24hKet
1.126	1.135	1.477	1.375
1.045	1.403	1.199	1.298
0.953	1.01	1.439	1.434
0.911	1.118	1.074	1.396
0.965	1.305	1.398	1.067
	1.152
	1.434
	1.153
	0.922
	1.309
Bmal1 SCN
control	CDM	+6hKet	+24hKet
1.046	0.985	1.191	1.117
0.946	1.317	1.079	0.99
1.06	0.923	0.985	1.321
0.749	0.937	1.149	1.087
1.198	1.177	1	1.06
	0.966
	1.064
	1.175
	1.027
	1.106
Rev-erbα SCN
control	CDM	+6hKet	+24hKet
0.89	0.972	0.926	0.928
0.905	1.323	0.832	1.115
1.176	1.054	0.925	1.294
0.908	0.989	0.913	1.182
1.121	1.021	1.029	1.392
	1.019
	1.031
	1.049
	1.386
	0.874
RORα SCN
control	CDM	+6hKet	+24hKet
1.043	1.13	1.41	1.183
1.076	1.077	0.994	0.726
0.921	1.206	0.879	0.884
0.872	0.909	1.023	0.837
1.088	1.1	0.958	0.992
	1.083
	1.14
	1.104
	0.98
	1.115

## Sheet: Figure 3
Figure 3c
Bmal1 mRNA expression
CaMK2a-GFP	CaMK2a-Cre
0.965	0.479
1.033	0.192
1.004	0.603
1.438	0.679
0.938	0.568
0.737	0.546
0.979	0.27
1.004	0.586
1.061	0.365
0.841	0.494
Figure 3e
Bmal1 protein
ZT06
CaMK2a-GFP	CaMK2a-Cre
0.619151	0.38108						BMAL1
1.31066	0.216604
1.10049	1.13525
0.9697	0.218198
							Tubulin
ZT18
CaMK2a-GFP	CaMK2a-Cre
1.03694	0.526649
0.839745	0.565187					BMAL1
1.12331	0.397632
	0.185996
	0.232641
						Tubulin
Figure 3f
CDM induction + FST test phase
	CaMK2a-GFP										CaMK2a-Cre
day1	240.5	232.5	245.5	146	239	251.5	226.5	190.5	237	194.5	92.5	191	205.5	62	271	209.5	317.5	253	84	303
day2	235.5	277.5	311.5	269	340	298.5	265	183	244	335.5	104.5	226	198	160	176	345.5	350.5	272	124.5	408.5
day3	286.5	240	305.5	242.5	326.5	290.5	295.5	242	306	368	144	337	331	131	229	264	371.5	245	99	395
day4	371.5	207	409	318.5	398.5	420.5	262.5	376.5	360.5	378	183.5	319	314.5	302.5	386	268.5	306	287.5	213	409.5
day5	377	289	454	315	405	376	235.5	413	227	436.5	110	346	317	236.5	427.5	405.5	430.5	323	285.5	406
test phase	363	compromised video	411	352	388.5	442.5	323	394.5	331	472.5	225	257	321.5	257	297.4	310	398.5	292	251.5	384
Figure 3g
TST test phase
	CaMK2a-GFP										CaMK2a-Cre
control	92	136	33.5	88	123	164	90	154.5	climber	190	169.5	105.5	172	134	124	188.5	99	160.5	117	195.5
CDM	169.5	210.5	184	107.5	109	126	235.5	152	190.5	222	231	208	211.5	154	106.5	164	136	75	122.5	166
Figure 3h
Sucrose preference
	CaMK2a-GFP					CaMK2a-BMAL1KO
baseline	90.8	90.15	92.27	84.48	86.43	94.46	90.39	92.49	91.71	90.22
CDM	81.1	82.5	77.79	70.06	72.2	86.54	85.3	82.17	91.42	83.03
Figure 3i
mRNA expression
Per2	CaMK2a-GFP					CaMk2a-BMAL1KO
control	1.08127	0.772065	1.19	0.956657	*	0.570737	0.614087	0.548165	0.59367	*
CDM	1.94519	2.13038	2.52379	2.54802	2.153	1.38836	1.26678	1.61688	0.9668	1.53094
+KET	1.74743	1.71629	1.6167	1.94728	1.79172	1.25182	1.45637	1.96268	1.98383	1.67041
Rev-erbα	CaMK2a-GFP					CaMk2a-BMAL1KO
control	1.01442	0.989462	0.757275	1.23884	*	0.665705	0.33903	0.196018	0.517513	*
CDM	1.54082	1.45437	1.03446	1.65022	1.72026	0.807704	0.330968	0.701668	1.0928	0.829349
+KET	0.983976	0.888764	0.991606	0.975438	1.10283	0.648404	0.725287	1.11505	1.17248	0.702069
RORα	CaMK2a-GFP					CaMk2a-BMAL1KO
control	0.931769	1.11505	1.11762	0.835564	*	2.78217	4.69744	2.13169	3.44152	*
CDM	1.69414	1.47862	0.998776	1.17774	1.16392	3.44662	2.54349	2.39798	2.55688	3.43404
+KET	0.977081	1.86146	1.005	1.66322	1.35471	5.5407	3.90688	2.23684	3.24209	4.47175
Homer1a	CaMK2a-GFP					CaMk2a-BMAL1KO
control	0.997626	0.969717	0.661956	1.3707	*	0.869871	0.96956	0.904364	0.853986	*
CDM	0.485207	0.4776	0.573782	0.350489	0.500922	0.796006	0.856657	1.15901	0.790096	1.05293
+KET	0.931574	0.767061	0.670061	0.701544	0.765065	0.807756	0.859288	0.946207	1.00314	0.680049
* = compromised RNA prep
Figure 3j
TST Ketamine treatment
	CaMK2a-GFP										CaMK2a-Cre
CDM	169.5	210.5	184	186	climber	126	235.5	152	190.5	222	231	208	211.5	154	106.5	164	136	75	122.5	166
+KET	159	climber	139.5	113.5	121	131.5	169	43.5	148.5	128	227	201	75	177.5	153.5	224.5	120.5	117	178.5	160
FST Ketamine treatment
	CaMK2a-GFP										CaMK2a-Cre
CDM	363	250	411	352	388.5	442.5	323	394.5	331	472.5	225	257	321.5	257	403	310	398.5	292	251.5	384
+KET	274	133.5	371.5	318.5	346.5	320.5	97	267.5	348	312.5	256.5	230.5	289	212	407	307	411	311	186	383.5

## Sheet: Supplementary Figure 3
Supplementary Figure 3b
BMAL1/GFP colocalization
CaMK2a-GFP	CaMK2a-Cre
38.13	1.4753
9.0441	0.3199
9.5019	0.8523
23.43	3.5278
37.0477	0.0577
CaMK2a-GFP colocalization										CaMK2a-Cre colocalization
Supplementary Figure 3c
Total distance			Time in the center
CaMK2a-GFP	CaMK2a-Cre		CaMK2a- GFP	CaMK2a-Cre
28.851	52.114		13.88	16.93
38.441	35.082		19.68	18.7
41.982	44.826		15.98	10.57
29.946	32.581		14.45	12.83
29.066	38.381		15.9	18.83
29.82	51.352		19.72	21.07
38.215	41.115		21.17	21.43
50.643	53.849		26.6	26.75
46.299	55.326		24.63	23.32
42.515	compromised video		33.33	compromised video
Supplementary Figure 3d
Corner visits
	CaMK2a-GFP					CaMK2a-BMAL1KO
baseline	156	164	176	141	111	210	128	145	209	238
CDM	170	97	109	117	79	225	121	135	140	194
Supplementary Figure 3e
Per1 mRNA expression
	CaMK2a-GFP					CaMk2a-BMAL1KO
control	0.989701	0.985638	1.00517	1.01949	*	1.36355	0.636793	0.718704	0.938925	*		* = compromised RNA prep
CDM	1.86835	2.12199	1.79552	1.85149	1.28618	1.15898	0.723112	0.85375	0.99969	1.30593
+KET	1.55264	1.02796	1.32626	1.06854	1.23512	0.702826	0.839549	1.13377	1.08117	0.951325
Supplementary Figure 3f
Homer1a mRNA oscillation
ZT02	ZT06	ZT10	ZT14	ZT18	ZT22
2.49803	1.29097	1.2616	1.29812	3.14804	2.839
2.83133	0.91845	1.92899	1.56383	6.0519	3.97941
2.46942	0.938629	1.51768	1.1882	4.7707	3.28337
3.65086	0.915852	1.31498	1.77116	4.39164	5.24527
2.23139	0.936104	1.60282	1.45533	3.5547	3.82144
Supplementary Figure 3g
Homer1a mRNA expression
	saline				KET
control	1	0.945	1.28475	0.94	2.051	1.884	1.597	1.963
CDM	0.476	0.701	0.741	0.515	1.429	1.23925	1.075	1.697

## Sheet: Figure 4
Figure 4b
mRNA expression
Per2
siCntr	siPer2
0.829515	0.361901
0.995401	0.372582
1.10223	0.670072
0.799395	0.930835
1.19189	0.855524
1.08157	0.695723
*	0.540321
Figure 4c
siCntr	siPer2
1	0.440908
1.39769	0.587243							Per2
0.716463	0.456388
0.885845	0.579256
								Histone2B
Figure 4d			Figure 4e
FST test phase			TST test phase
siCntr	siPer2		siCntr	siPer2
438.5	323.5		201.5	192
473	446.5		235.5	199.5
414.5	367		218.5	204
406	436		216	193
413.5	442.5		232.5	189
444	280.5		231.5	192
462.5	309		251	139.5
*	259		*	260
Figure 4f
Homer1 mRNA expression
siCntr	siPer2
0.919691	2.15745
1.0413	1.6041
0.557674	2.34733
1.1097	2.04124
1.07826	0.88922
1.29337	1.15225
*	1.06757
* = surgery inaccuracy

## Sheet: Supplementary Figure 4
Supplementary Figure 4c
Total distance			Time in the center
siCntr	siPer2		siCntr	siPer2
36.21	40.09		6.02	12.33
26.16	27.39		12.6	11.6
42.88	38.05		21.87	21.03
30.29	50.2		7.55	10.72
23.02	29.76		16.95	13.33
43.51	56.73		14.65	23.68
22.92	41.54		33.12	15.97
*	37.17		*	15.58
Supplementary Figure 4b
mRNA expression
	siCntr							siPer2
BMAL1	1.06883	0.83157	1.06382	1.10732	0.903753	1.02472		1.31311	0.817786	1.32655	0.798637	1.07998	0.896619	0.61453
Per1	0.768326	0.965448	1.20076	1.21985	0.845609	1.02039		0.994157	0.943557	0.728162	1.13836	1.13732	0.604315	0.522637
RevERBa	0.874916	1.10525	0.999348	0.902386	0.746477	1.37162		0.612021	0.683631	0.571347	0.485339	0.251269	0.636609	0.728999
* = surgery inaccuracy

## Sheet: Figure 5
Figure 5b
CDM induction + FST test phase
	vehicle										SR10067
day1 baseline	82	205	191	190	153	257	141	260	176	180	200	104	71	253	255	224	132	210	181	195
day2	149	262	275	300	290	243	226	251	311	274	328	380	381	396	271	236	250	357	325	307
day3	185	242	294	260	228	250	208	276	312	250	272	381	375	366	339	225	359	420	283	282
day4	288	257	252	342	349	336	324	293	351	331	356	385	368	380	393	378	364	372	381	371
day5	323	338	369	401	407	392	384	396	405	365	385	408	456	432	456	449	472	449	484	428
1 week test phase	428	412	405	346	398	303	318	322	315	328	433	431	404	394	418	462	436	340	379	471
Figure 5c
TST test phase
vehicle	SR10067
199	147
111	209
143	185
119	158
158	162
160	144
152	200
144	156
126	173
125	161
Figure 5d
Sucrose preference
	baseline										CDM
vehicle	93	89.7	91	92.4	95.4	96.2	94	92.4	85.2	80.8	70.1	88.4	62.6	73.1	82.2	78.6	73.5	72	65.7	82.9
SR10067	92.3	95.1	75.7	86.3	93.1	97.1	88.6	88.2	84.9	96.6	71.9	56.4	52.4	61.5	72.8	71.6	58.6	63.9	52.6	60.1
Figure 5e
mRNA expression
Bmal1		Homer1a
vehicle	SR10067	vehicle	SR10067
0.879	0.705	1.14	0.652
0.984	0.814	1.109	0.686
1.026	0.952	1.078	0.225
1.108	0.664	0.796	0.343
1.004	0.322	0.877	0.267
Figure 5g
FST test phase
	vehicle						SR10067
CDM	322	431	302	404	394	376	436	340	404	341	379	372
+KET	238	196	50	209	250	250	379	301	254	264	364	312
Figure 5h
TST test phase
	vehicle						SR10067
CDM	199	200	194	173	255	225	209	185	196	200	225	203
+KET	172	157	84	130	137	136	142	188	169	206	186	178
Figure 5k
CDM induction + FST test phase
	vehicle							SR10067
day1 baseline	241	142.5	79	238.5	74	286.5	181.5	155	64	220	216.5	153.5	183.5	187
day2	335	230	190	358	175	358.5	265.5	403.5	193.5	386.5	299.5	242.5	360.5	379
day3	204.5	228.5	273	361.5	198	305.5	387	301	263	196.5	269.5	373	261	312.5
day4	318.5	419	314.5	415.5	245	336.5	436	374.5	344	390	210.5	395	348	259.5
day5	419	437.5	377.5	446	274	373.5	395.5	448	366	373.5	350.5	388	383.5	356.5
test phase	275	275	253	409.5	219.5	316.5	317	318	229.5	356	243.5	382.5	322	262
Figure 5l
TST test phase
vehicle	SR10067
209.5	235
249	245.5
210	218
196	261.5
236.5	187.5
171	206.5
216	195
Figure 5m
mRNA expression
vehicle	SR10067
1.29359	1.05634
0.958982	0.864019
1.0634	1.02884
0.684032	1.15043
Figure 5n
CDM induction
	WT								RevERBaKO
day1	338.5	272.5	238	328	280.5	386.5	324	353.5	287	11	222.5	143	118.5	333.5
day2	424.5	466.5	441.5	404.5	378	422.5	371.5	389	343	22.5	269.5	202	180	255
day3	434	448.5	388	391	330.5	331.5	338.5	431	265.5	50.5	259.5	200.5	117	215.5
day4	492.5	409	413	385.5	465.5	326	209.5	390	375	36	283.5	152.5	152	302.5
day5	515.5	417	475.5	478	471	374.5	364	426	463.5	32	233	118.5	144	351
Figure 5o
FST test phase			TST test phase
WT	Rev-erbα KO		WT	Rev-erbα KO
285.5	195		222	167
263.5	5.5		252.5	207
253	144.5		216	15.5
303.5	5.5		260.5	122.5
278.5	7.5		225	197
161.5	99		247.5	200
189.5	*		184	*
212	*		278.5	*
Figure 5p
mRNA expression
Bmal1		Homer1a
WT	Rev-erbαKO	WT	Rev-erbαKO
1.44913	2.06408	1.2197	4.29217
0.633984	1.06783	1.61371	2.61299
1.1382	1.08309	0.607152	3.04604
1.13227	1.22975	1.00159	1.80572
0.926252	1.78762	1.22551	1.64331
0.978656	2.58299	0.677148	2.55262
0.737376	*	0.496586	*
1.00413	*	1.1586	*
* = seizures (KO animals)

## Sheet: Supplementary Figure 5
Supplementary Figure 5b
Activity LD
	vehicle										SR10067
baseline	294	292	173.2	254.5	262.8	185.7	197	249.2	273.7	231.3	289.8	283	248	178.3	188.5	221.7	214	292.7	244.2	190.2
24h post	208	189	202	225	168	129	177	186	213	155	106	112	116	79	116	131	95	186	137	164
48h post	290	208	207	246	197	141	219	209	202	158	126	262	342	147	195	169	169	224	215	137
72h post	299	251	222	255	173	139	215	277	246	148	188	286	305	106	174	192	142	206	211	142
Supplementary Figure 5c
Phase shift
Veh	SR10067
-0.01	-0.42
0.56	-0.78
-0.2	-0.01
-0.36	-0.31
0.88	-1.23
0.39	-1.41
-0.48	-1.67
0.02	0.27
-0.8	-1.87
-0.5	-2
Supplementary Figure 5d
Sucrose preference LD/DD
	vehicle LD															SR10067 LD
Baseline	92.5	97.4	98.1	86.7	97.4	88	93.7	93.9	96.9	85.5	86	98.8	92.3	94.7	92.6	80.2	94.1	97.6	95.3	91.8	96.5	99.2	99.3	86	95.9	95.2	96.1	94	93.2	95.6
24h post SR10067	79.9	93.5	96.7	82	88.1	88	91.2	77.5	93.3	79.1	66.9	92.3	91.2	86.2	80.1	83	85.7	87.6	89.5	86.5	77.8	80	82.9	68.3	85.6	82.3	76.6	91.3	85.2	94.3
48h post SR10067	72.7	96.9	98.1	93.9	90.4	93.8	91.4	81.6	82.5	76.6	88.9	87.1	76.5	77.3	60	85.6	76.9	95.3	94.7	88.1	82.2	90.7	76.9	68.5	97.8	95.7	66	90.4	89.2	72.4
72h post SR10067	97.4	88	92.6	93.9	96.9	85.5	86	98.8	92.3	94.7						96.5	99.2	99.3	86	95.9	95.2	96.1	94	93.2	95.6
	vehicle DD															SR10067 DD
Baseline	64.6	60.4	72.2	84.4	86.4	56	81.8	87.7	84.8	53.7						66.5	75.9	66.9	68.8	91.4	91.9	51.4	85	88.2	62.8
24h post SR10067	69.6	56.9	73.7	92.1	88.3	58.7	83.4	79.6	61.1	92.7						59.8	76.9	58.4	74	67.9	78.7	58.9	74.9	77.6	63.1
48h post SR10067	70.3	74.6	94.2	86	86.9	62.3	84.8	77.5	81.8	61						58.1	69.9	51.1	69.2	63	52.5	53.2	74.7	68.9	70.5
72h post SR10067	72.4	66.7	78.5	94.4	87.6	59.2	90.8	72.8	73.7	93.6						75.4	82.7	76.6	87	90.8	79.3	59.1	90.1	83.4	68.5
Supplementary Figure 5e
Chronic treatment (5days, ZT06, LD)
	vehicle					SR10067
baseline	91.3	86.3	96.1	85.7	89.4	87	88.5	93.1	94.4	86.1
day1	93.6	99.7	97.6	96.4	96.8	83.4	97.4	98.5	91.8	92.8
day2	87.3	94.1	95.7	80.5	89.4	80.7	87	86	90.2	86
day3	88.7	91.8	96.7	73.4	87.7	88.5	89.3	77.4	93.9	87.3
day4	79.4	90.8	96.8	77.1	81	76.5	89.6	96	85.6	81.9
day5	80.9	82.1	91.8	71.6	76.6	94.6	71.6	72.1	89.4	81.9
post	92.5	97.4	98.1	86.7	93.7	80.2	94.1	97.6	95.3	91.8
Supplementary Figure 5f
Clock genes expression ZT06
	vehicle					SR10067
Per1	1.08	0.851	0.763	1.026	1.28	0.863	0.927	1.021	1.311	1.049
Per2	1.064	0.893	1.196	0.899	0.949	0.911	0.736	0.752	0.963	0.802
Cry1	1.055	0.973	0.808	0.959	1.204	0.755	0.915	0.663	1.003	0.785
Cry2	0.982	0.884	1.078	1.004	1.053	0.824	0.91	1.013	0.986	0.896
RevERBa	0.907	0.978	0.919	1.146	1.05	0.915	0.917	0.923	1.236	1.221
RORa	0.718	0.916	1.173	1.074	1.119	0.817	0.705	0.934	0.984	0.838
Supplementary Figure 5g
CamK2a-Bmal1KO + SR10067 Open field test
Total distance		Time in the center
vehicle	SR10067	vehicle	SR10067
30.856	38.23	19.6	25.033
55.647	40.377	12.783	25.85
54.764	27.672	15.3	19.9
60.61	39.703	21.783	12.55
48.777	39.478	13.583	11.367
50.559	24.742	10.917	31.1
57.391	44.199	13.067	20.383
CDM induction
	CaMK2a-GFP										CaMK2a-Cre
Day1	240.5	232.5	245.5	146	239	251.5	226.5	190.5	237	194.5	92.5	191	205.5	62	271	209.5	317.5	253	84	303
Day2	235.5	277.5	311.5	269	340	298.5	265	183	244	335.5	104.5	226	198	160	176	345.5	350.5	272	124.5	408.5
Day3	286.5	240	305.5	242.5	326.5	290.5	295.5	242	306	368	144	337	331	131	229	264	371.5	245	99	395
Day4	371.5	207	409	318.5	398.5	420.5	262.5	376.5	360.5	378	183.5	319	314.5	302.5	386	268.5	306	287.5	213	409.5
Day5	377	289	454	315	405	376	235.5	413	227	436.5	110	346	317	236.5	427.5	405.5	430.5	323	285.5	406
test phase	363		411	352	388.5	442.5	323	394.5	331	472.5	225	257	321.5	257	297.4	310	398.5	292	251.5	384
	CaMK2a-Cre + vehicle										CaMK2a-Cre + SR10067
Day1	241	142.5	79	238.5	74	286.5	181.5				155	64	220	216.5	153.5	183.5	187
Day2	335	230	190	358	175	358.5	265.5				403.5	193.5	386.5	299.5	242.5	360.5	379
Day3	204.5	228.5	273	361.5	198	305.5	387				301	263	196.5	269.5	373	261	312.5
Day4	318.5	419	314.5	415.5	245	336.5	436				374.5	344	390	210.5	395	348	259.5
Day5	419	437.5	377.5	446	274	373.5	395.5				448	366	373.5	350.5	388	383.5	356.5
test phase	275	275	253	409.5	219.5	316.5	317				318	229.5	356	243.5	382.5	322	262
Supplementary Figure 5h
Rev-erbaKO Open field test
Total distance		Time in the center		Distance in the center
WT	RevERBaKO	WT	RevERBaKO	WT	RevERBaKO
25.2	56.8	15.4	16.3	34.3	22.6
34	59.2	27.1	5.1	39	27.4
36.2	48.5	12	19.8	21.7	11.9
53.3	87.9	14.1	0.5	21.1	0.7
52.4	53.5	23.4	8.6	32.7	16.5
52.8	33.2	22.4	13.8	35.6	25.5
58.1		24.5		29.4
57.2		16.2		26.4
Supplementary Figure 5i
mRNA expression (Rev-erbaKO)
	WT								RevERBaKO
Per1	1.14042	0.470352	0.940971	1.21311	1.27585	1.56219	0.511031	0.886076	1.8723	1.07349	0.961385	1.44241	1.41125	1.81682
Per2	1.21702	0.342489	0.871176	0.940394	1.21966	1.01247	1.19863	1.19816	2.38099	1.27373	1.45095	2.49891	1.49446	2.14686
Cry1	1.29296	0.614273	1.05872	0.941135	1.15077	1.46561	0.622319	0.854198	2.06782	2.00469	1.80416	1.20646	1.2887	2.18104
Cry2	1.35319	0.554331	1.15247	1.09636	1.00868	1.4138	0.508591	0.912574	1.66092	0.901095	1.05936	1.10114	0.998122	1.32307
RORa	1.02819	0.705206	1.17123	1.15349	1.26026	1.27229	0.80211	0.607226	1.12644	0.793358	0.938215	1.1841	1.29601	1.94353
Supplementary Figure 5k
CDM induction (Rev-erba + SR10067)
	vehicle					SR10067
Day1	2	194	17.5	35.5	71	57	73	54	120	127	138
Day2	6	59	33.5	63.5	109.5	23.5	111.5	51.5	114	71.5	307
Day3	10.5	279.5	45	51.5	105	41.5	79	50	161.5	105.5	282.5
Day4	47	346	59.5	81	248	93.5	85.5	32	173	118.5	229.5
Day5	95	223.5	130.5	91.5	352	101.5	79.5	36.5	268.5	196.5	292
Supplementary Figure 5l					Supplementary Figure 5m					Supplementary Figure 5n
TST test phase		FST test phase			Total distance		Time in the center			mRNA expression
vehicle	SR10067	vehicle	SR10067		vehicle	SR10067	vehicle	SR10067		Bmal1		Homer1a
15.5	36.5	32.5	65		79.522	70.479	9.6	5.45		vehicle	SR10067	vehiicle	SR10067
126	44	215	14.5		51.752	68.443	11.23	9.82		1.18161	1.36633	1.20845	0.592304
86	117	122.5	64		111.174	36.556	5.25	5.67		1.01217	1.21818	1.06427	1.07336
20.5	104	91	10.5		71.028	49.836	4.8	6.43		1.00867	0.716722	0.996452	0.780191
83	117	148	158		86.151	56.407	17.02	8.78		1.06203	0.936602	0.913351	0.569559
	73.5		186			68.529		7.52		0.73552	1.23951	0.817477	1.15443
											1.26093		0.529205
											1.09789		0.438954

[truncated: 4 more sheets: Figure 6, Supplementary Figure 6, Figure 7, Supplementary Figure 7]
